# Supplementary material for: Wildlife Symbiotic Bacteria Are Indicators of the Health Status of the Host and Its Ecosystem
Source: Appl Environ Microbiol. 2022 Jan 11;88(1):e01385-21. doi: 10.1128/AEM.01385-21 (PMC8752132; doi:10.1128/AEM.01385-21)
Supplement: Supplemental file 2 — Supplemental data set. Download AEM.01385-21-s0002.xlsx, XLSX file, 1.3 MB [file aem.01385-21-s0002.xlsx]

## Sheet: Worksheet
Gene	Non-unique Gene name	Annotation	No. isolates	No. sequences	Avg sequences per isolate	Genome Fragment	Order within Fragment	Accessory Fragment	Accessory Order with Fragment	QC	Min group size nuc	Max group size nuc	Avg group size nuc	11300_A1	11301_C1	11302_C2	11304_C5	11305_C12	11306_EML1	11307_R1	11308_R91	11309_R95	11310_SA3	11311_SA5
srrA_1		Transcriptional regulatory protein SrrA	11	12	1.1	1	6855				566	689	678	11300_A1_02631	11301_C1_01905 11301_C1_03238	11302_C2_01577	11304_C5_01268	11305_C12_01209	11306_EML1_01897	11307_R1_01464	11308_R91_00915	11309_R95_01905	11310_SA3_01897	11311_SA5_01632
arlR		Response regulator ArlR	11	12	1.1	1	14814				266	686	651	11300_A1_02633	11301_C1_01337 11301_C1_03631	11302_C2_00677	11304_C5_00386	11305_C12_00100	11306_EML1_01330	11307_R1_02726	11308_R91_00474	11309_R95_02448	11310_SA3_01331	11311_SA5_00163
rpmE2		50S ribosomal protein L31 type B	11	11	1	1	2274				245	269	252	11300_A1_00126	11301_C1_01415	11302_C2_01435	11304_C5_01574	11305_C12_01287	11306_EML1_01409	11307_R1_02035	11308_R91_01060	11309_R95_02107	11310_SA3_01409	11311_SA5_01443
sigA		RNA polymerase sigma factor SigA	11	11	1	1	3739				1106	1268	1128	11300_A1_00416	11301_C1_00537	11302_C2_00348	11304_C5_01100	11305_C12_01155	11306_EML1_00533	11307_R1_00045	11308_R91_00210	11309_R95_01270	11310_SA3_00534	11311_SA5_00335
hup		DNA-binding protein HU	11	11	1	1	4286				275	275	275	11300_A1_00442	11301_C1_01523	11302_C2_00373	11304_C5_01121	11305_C12_01180	11306_EML1_01518	11307_R1_00071	11308_R91_00231	11309_R95_01252	11310_SA3_01518	11311_SA5_00456
glyQ		Glycine--tRNA ligase alpha subunit	11	11	1	1	3474				896	917	904	11300_A1_01094	11301_C1_00540	11302_C2_00345	11304_C5_01097	11305_C12_01152	11306_EML1_00536	11307_R1_01849	11308_R91_00207	11309_R95_00297	11310_SA3_00537	11311_SA5_00332
atpD		ATP synthase subunit beta	11	11	1	1	11459				1403	1466	1411	11300_A1_01236	11301_C1_00895	11302_C2_00600	11304_C5_00800	11305_C12_00177	11306_EML1_00890	11307_R1_01069	11308_R91_01182	11309_R95_03386	11310_SA3_00891	11311_SA5_01175
atpA		ATP synthase subunit alpha	11	11	1	1	11461				1511	1556	1528	11300_A1_01238	11301_C1_00897	11302_C2_00602	11304_C5_00798	11305_C12_00175	11306_EML1_00892	11307_R1_01067	11308_R91_01184	11309_R95_03384	11310_SA3_00893	11311_SA5_01173
rplK		50S ribosomal protein L11	11	11	1	1	4685				422	425	424	11300_A1_01334	11301_C1_00309	11302_C2_00032	11304_C5_00616	11305_C12_00873	11306_EML1_00309	11307_R1_00978	11308_R91_01370	11309_R95_01018	11310_SA3_00309	11311_SA5_01066
tgt		Queuine tRNA-ribosyltransferase	11	11	1	1	2786				1142	1145	1143	11300_A1_01861	11301_C1_00827	11302_C2_00133	11304_C5_00850	11305_C12_00974	11306_EML1_00822	11307_R1_01763	11308_R91_01133	11309_R95_01419	11310_SA3_00823	11311_SA5_00914
rpsI		30S ribosomal protein S9	11	12	1.1	1	9251				392	392	392	11300_A1_02271	11301_C1_03580 11301_C1_00136	11302_C2_01006	11304_C5_00717	11305_C12_00825	11306_EML1_00136	11307_R1_02253	11308_R91_01268	11309_R95_03006	11310_SA3_00136	11311_SA5_02150
rpoC		DNA-directed RNA polymerase subunit beta'	11	11	1	1	9222				3641	3665	3650	11300_A1_02278	11301_C1_00179	11302_C2_01570	11304_C5_00678	11305_C12_01202	11306_EML1_00179	11307_R1_02259	11308_R91_01307	11309_R95_02991	11310_SA3_00179	11311_SA5_02101
rpoB		DNA-directed RNA polymerase subunit beta	11	11	1	1	9211				3584	3617	3602	11300_A1_02279	11301_C1_00180	11302_C2_01569	11304_C5_00677	11305_C12_01201	11306_EML1_00180	11307_R1_02260	11308_R91_01308	11309_R95_02990	11310_SA3_00180	11311_SA5_02100
rpsK		30S ribosomal protein S11	11	11	1	1	9351				386	389	388	11300_A1_02356	11301_C1_00150	11302_C2_00998	11304_C5_00709	11305_C12_00817	11306_EML1_00150	11307_R1_01251	11308_R91_01276	11309_R95_01600	11310_SA3_00150	11311_SA5_02135
infA		Translation initiation factor IF-1	11	12	1.1	1	9358				218	284	232	11300_A1_02359	11301_C1_03377 11301_C1_00152	11302_C2_00995	11304_C5_00706	11305_C12_00814	11306_EML1_00152	11307_R1_01254	11308_R91_01279	11309_R95_01602	11310_SA3_00152	11311_SA5_02132
rpsH		30S ribosomal protein S8	11	12	1.1	1	9374				395	398	397	11300_A1_02367	11301_C1_03166 11301_C1_00160	11302_C2_00987	11304_C5_00698	11305_C12_00806	11306_EML1_00160	11307_R1_01262	11308_R91_01287	11309_R95_01610	11310_SA3_00160	11311_SA5_02124
cspLA		Cold shock-like protein CspLA	11	15	1.37	1	9192				200	200	200	11300_A1_01993	11301_C1_00203 11301_C1_03180 11301_C1_00072	11302_C2_00928	11304_C5_00657	11305_C12_00747	11306_EML1_00203 11306_EML1_00072	11307_R1_02625	11308_R91_01328	11309_R95_02902	11310_SA3_00203 11310_SA3_00072	11311_SA5_02622
rplN		50S ribosomal protein L14	11	11	1	1	9377				368	368	368	11300_A1_02371	11301_C1_00163	11302_C2_00983	11304_C5_00695	11305_C12_00802	11306_EML1_00163	11307_R1_01266	11308_R91_01290	11309_R95_01614	11310_SA3_00163	11311_SA5_02121
rpsQ		30S ribosomal protein S17	11	11	1	1	9378				263	269	266	11300_A1_02372	11301_C1_00164	11302_C2_00982	11304_C5_00694	11305_C12_00801	11306_EML1_00164	11307_R1_01267	11308_R91_01291	11309_R95_01615	11310_SA3_00164	11311_SA5_02120
rpmC		50S ribosomal protein L29	11	11	1	1	9379				188	194	192	11300_A1_02373	11301_C1_00165	11302_C2_00981	11304_C5_00693	11305_C12_00800	11306_EML1_00165	11307_R1_01268	11308_R91_01292	11309_R95_01616	11310_SA3_00165	11311_SA5_02119
rplP		50S ribosomal protein L16	11	11	1	1	9380				434	434	434	11300_A1_02374	11301_C1_00166	11302_C2_00980	11304_C5_00692	11305_C12_00799	11306_EML1_00166	11307_R1_01269	11308_R91_01293	11309_R95_01617	11310_SA3_00166	11311_SA5_02118
rplV		50S ribosomal protein L22	11	11	1	1	9382				347	353	347	11300_A1_02376	11301_C1_00168	11302_C2_00978	11304_C5_00690	11305_C12_00797	11306_EML1_00168	11307_R1_01271	11308_R91_01295	11309_R95_01619	11310_SA3_00168	11311_SA5_02116
rpsS		30S ribosomal protein S19	11	11	1	1	9383				275	281	278	11300_A1_02377	11301_C1_00169	11302_C2_00977	11304_C5_00689	11305_C12_00796	11306_EML1_00169	11307_R1_01272	11308_R91_01296	11309_R95_01620	11310_SA3_00169	11311_SA5_02115
rpsG		30S ribosomal protein S7	11	12	1.1	1	5258				470	470	470	11300_A1_02387	11301_C1_03168 11301_C1_00176	11302_C2_01573	11304_C5_00682	11305_C12_01205	11306_EML1_00176	11307_R1_01282	11308_R91_01303	11309_R95_01631	11310_SA3_00176	11311_SA5_02105
rpsL		30S ribosomal protein S12	11	12	1.1	1	5255				413	416	413	11300_A1_02388	11301_C1_00177 11301_C1_03167	11302_C2_01572	11304_C5_00681	11305_C12_01204	11306_EML1_00177	11307_R1_01283	11308_R91_01304	11309_R95_01632	11310_SA3_00177	11311_SA5_02104
rpsR		30S ribosomal protein S18	11	12	1.1	1	12294				236	239	236	11300_A1_02565	11301_C1_03548 11301_C1_02687	11302_C2_01913	11304_C5_01306	11305_C12_01653	11306_EML1_02645	11307_R1_01414	11308_R91_00761	11309_R95_01868	11310_SA3_02639	11311_SA5_01533
rplS		50S ribosomal protein L19	11	11	1	1	13714				347	371	355	11300_A1_00779	11301_C1_02324	11302_C2_00563	11304_C5_00463	11305_C12_00214	11306_EML1_02316	11307_R1_00382	11308_R91_00397	11309_R95_02510	11310_SA3_02315	11311_SA5_00246
rpsU		30S ribosomal protein S21	11	11	1	1	3275				176	188	182	11300_A1_01102	11301_C1_00547	11302_C2_00498	11304_C5_01090	11305_C12_00353	11306_EML1_00543	11307_R1_01841	11308_R91_00200	11309_R95_00309	11310_SA3_00544	11311_SA5_00321
groL		60 kDa chaperonin	11	12	1.1	1	4746				1052	1634	1577	11300_A1_01256	11301_C1_00348 11301_C1_03210	11302_C2_00061	11304_C5_00206	11305_C12_00902	11306_EML1_00348	11307_R1_01049	11308_R91_01600	11309_R95_02655	11310_SA3_00348	11311_SA5_01024
ptsH		Phosphocarrier protein HPr	11	12	1.1	1	9716				125	266	254	11300_A1_01685	11301_C1_02935 11301_C1_03311	11302_C2_01393	11304_C5_01870	11305_C12_01327	11306_EML1_02897	11307_R1_00622	11308_R91_01788	11309_R95_00267	11310_SA3_02900	11311_SA5_00083
uvrA_1		UvrABC system protein A	11	12	1.1	1	4900				329	2891	2632	11300_A1_01734	11301_C1_03589 11301_C1_00386	11302_C2_00080	11304_C5_00233	11305_C12_00921	11306_EML1_00386	11307_R1_00573	11308_R91_01628	11309_R95_00200	11310_SA3_00386	11311_SA5_00736
clpP		ATP-dependent Clp protease proteolytic subunit	11	12	1.1	1	5084				317	593	568	11300_A1_01741	11301_C1_00396 11301_C1_03601	11302_C2_00086	11304_C5_00239	11305_C12_00927	11306_EML1_00396	11307_R1_00566	11308_R91_01634	11309_R95_02896	11310_SA3_00396	11311_SA5_00730
rpsJ		30S ribosomal protein S10	11	12	1.1	1	9398				308	308	308	11300_A1_02382	11301_C1_03370 11301_C1_00174	11302_C2_00972	11304_C5_00684	11305_C12_00791	11306_EML1_00174	11307_R1_01277	11308_R91_01301	11309_R95_01625	11310_SA3_00174	11311_SA5_02110
rplE		50S ribosomal protein L5	11	12	1.1	1	9375				428	542	531	11300_A1_02369	11301_C1_03605 11301_C1_00161	11302_C2_00985	11304_C5_00697	11305_C12_00804	11306_EML1_00161	11307_R1_01264	11308_R91_01288	11309_R95_01612	11310_SA3_00161	11311_SA5_02123
upp		Uracil phosphoribosyltransferase	10	12	1.2	1	11647				326	629	603	11300_A1_01182	11301_C1_00903 11301_C1_03292	11302_C2_00607	11304_C5_00790	11305_C12_00170	11306_EML1_00898	11307_R1_01122	11308_R91_01191	11309_R95_02310 11309_R95_03428	11310_SA3_00899
rpsP		30S ribosomal protein S16	10	11	1.11	1	13701				272	275	273	11300_A1_00578	11301_C1_03110 11301_C1_02328	11302_C2_00569	11304_C5_00458	11305_C12_00208	11306_EML1_02320	11307_R1_00211	11308_R91_00402	11309_R95_02516	11310_SA3_02319
rpmGA		50S ribosomal protein L33 1	10	11	1.11	1	14783				149	149	149	11300_A1_01411	11301_C1_01358 11301_C1_03515	11302_C2_00652	11304_C5_00402	11305_C12_00125	11306_EML1_01352	11307_R1_00902	11308_R91_00458	11309_R95_01231	11310_SA3_01352
rpsO		30S ribosomal protein S15	10	10	1	1	11201	1	13697		269	269	269	11300_A1_02125	11301_C1_00671	11302_C2_00561	11304_C5_00970	11305_C12_00290	11306_EML1_00666	11307_R1_01533	11308_R91_00074	11309_R95_02225	11310_SA3_00667
rpsM		30S ribosomal protein S13	10	10	1	1	9352	27	2		365	365	365	11300_A1_02357	11301_C1_00151	11302_C2_00997	11304_C5_00708	11305_C12_00816	11306_EML1_00151	11307_R1_01252	11308_R91_01277	11309_R95_01601	11310_SA3_00151
rpsE		30S ribosomal protein S5	10	11	1.11	1	9367				218	503	474	11300_A1_02364	11301_C1_00157 11301_C1_03502	11302_C2_00990	11304_C5_00701	11305_C12_00809	11306_EML1_00157	11307_R1_01259	11308_R91_01284	11309_R95_01607	11310_SA3_00157
rplR		50S ribosomal protein L18	10	11	1.11	1	9370				356	356	356	11300_A1_02365	11301_C1_03164 11301_C1_00158	11302_C2_00989	11304_C5_00700	11305_C12_00808	11306_EML1_00158	11307_R1_01260	11308_R91_01285	11309_R95_01608	11310_SA3_00158
rpsC		30S ribosomal protein S3	10	11	1.11	1	9381				653	671	657	11300_A1_02375	11301_C1_03271 11301_C1_00167	11302_C2_00979	11304_C5_00691	11305_C12_00798	11306_EML1_00167	11307_R1_01270	11308_R91_01294	11309_R95_01618	11310_SA3_00167
guaA		GMP synthase [glutamine-hydrolyzing]	10	10	1	1	9995	1	10099		1553	1565	1557	11300_A1_02414	11301_C1_00510	11302_C2_00840	11304_C5_00188	11305_C12_00660	11306_EML1_00507	11307_R1_01315	11308_R91_01585	11309_R95_01651	11310_SA3_00508
tuf		Elongation factor Tu	9	10	1.12	1	11204	1	13700		893	1190	1157		11301_C1_00666 11301_C1_03281	11302_C2_00557	11304_C5_00973	11305_C12_00294	11306_EML1_00661		11308_R91_00077	11309_R95_01273	11310_SA3_00662	11311_SA5_00499
walR		Transcriptional regulatory protein WalR	9	9	1	1	12358	1	974		704	713	707	11300_A1_00143	11301_C1_01645	11302_C2_01664		11305_C12_01615	11306_EML1_01638	11307_R1_02052		11309_R95_02665	11310_SA3_01638	11311_SA5_01728
gap		Glyceraldehyde-3-phosphate dehydrogenase	9	9	1	1	4322	1	371		1010	1022	1018	11300_A1_00420	11301_C1_00400		11304_C5_00243		11306_EML1_00400	11307_R1_00049	11308_R91_01638	11309_R95_03288	11310_SA3_00400	11311_SA5_00679
rplQ		50S ribosomal protein L17	9	9	1	1	9349	1	1585		380	383	382	11300_A1_02354	11301_C1_00148		11304_C5_00711		11306_EML1_00148	11307_R1_01249	11308_R91_01274	11309_R95_01598	11310_SA3_00148	11311_SA5_02137
guaB		Inosine-5'-monophosphate dehydrogenase	9	9	1	1	9432	1	10000		1151	1487	1372	11300_A1_02628	11301_C1_01902	11302_C2_00956		11305_C12_00775	11306_EML1_01894	11307_R1_01461		11309_R95_01898	11310_SA3_01894	11311_SA5_01634
rplT		50S ribosomal protein L20	8	9	1.13	1	14152	1	8906		353	362	357		11301_C1_01314 11301_C1_03247	11302_C2_00700	11304_C5_00374	11305_C12_00077	11306_EML1_01309		11308_R91_00486		11310_SA3_01310	11311_SA5_00146
prs_2		Ribose-phosphate pyrophosphokinase	8	8	1	1	2159	1	11425		974	980	977		11301_C1_01432	11302_C2_01624	11304_C5_00076	11305_C12_01255	11306_EML1_01426		11308_R91_01470		11310_SA3_01426	11311_SA5_01429
ychF		Ribosome-binding ATPase YchF	8	8	1	1	9907	1	10026		1022	1106	1091		11301_C1_01900	11302_C2_00815	11304_C5_01272	11305_C12_00635	11306_EML1_01892		11308_R91_00911		11310_SA3_01892	11311_SA5_01636
gpmA_4		2,3-bisphosphoglycerate-dependent phosphoglycerate mutase	8	8	1	1	6837	1	6463		686	692	689		11301_C1_01923	11302_C2_00912	11304_C5_01254	11305_C12_00728	11306_EML1_01915		11308_R91_00925		11310_SA3_01915	11311_SA5_01905
rpmB		50S ribosomal protein L28	8	8	1	1	13350	1	9660		185	185	185		11301_C1_02339	11302_C2_00580	11304_C5_00447	11305_C12_00197	11306_EML1_02331		11308_R91_00413		11310_SA3_02330	11311_SA5_00224
group_4		hypothetical protein	8	10	1.25	1	8171	1	13091		95	680	414	11300_A1_00723	11301_C1_03049	11302_C2_01300		11305_C12_01400 11305_C12_01395	11306_EML1_03063		11308_R91_01876 11308_R91_01875		11310_SA3_03025	11311_SA5_03142
pgk		Phosphoglycerate kinase	8	8	1	1	10109	1	12019		1190	1286	1211		11301_C1_00401	11302_C2_00090	11304_C5_00244	11305_C12_00931	11306_EML1_00401		11308_R91_01639		11310_SA3_00401	11311_SA5_00678
dnaK		Chaperone protein DnaK	8	9	1.13	1	3099	1	13235		287	1874	1685		11301_C1_00575 11301_C1_03334	11302_C2_00621	11304_C5_00512	11305_C12_00156	11306_EML1_00571		11308_R91_00345		11310_SA3_00572	11311_SA5_00278
rpsB		30S ribosomal protein S2	8	9	1.13	1	3057	1	13289		242	803	733		11301_C1_00603 11301_C1_03160	11302_C2_00686	11304_C5_00493	11305_C12_00091	11306_EML1_00599		11308_R91_00364		11310_SA3_00600	11311_SA5_00257
infC		Translation initiation factor IF-3	8	8	1	1	14125	1	9199		500	521	507	11300_A1_01878	11301_C1_01312	11302_C2_00702		11305_C12_00075	11306_EML1_01307	11307_R1_01746		11309_R95_02212	11310_SA3_01308
recA		Protein RecA	8	8	1	1	10182	1	14168		1043	1142	1083	11300_A1_02224	11301_C1_00838		11304_C5_00842		11306_EML1_00833	11307_R1_01624	11308_R91_01141	11309_R95_01838	11310_SA3_00834
rpmJ		50S ribosomal protein L36	8	8	1	1	9353	27	3		113	119	115	11300_A1_02358	11301_C1_03376	11302_C2_00996	11304_C5_00707	11305_C12_00815		11307_R1_01253	11308_R91_01278			11311_SA5_02133
rpoA		DNA-directed RNA polymerase subunit alpha	8	9	1.13	1	9258	1	1555		938	944	943		11301_C1_00149 11301_C1_03246	11302_C2_00999	11304_C5_00710	11305_C12_00818	11306_EML1_00149		11308_R91_01275		11310_SA3_00149	11311_SA5_02136
fus		Elongation factor G	8	8	1	1	5259	26	6		2093	2102	2095		11301_C1_00175	11302_C2_01574	11304_C5_00683	11305_C12_01206	11306_EML1_00175		11308_R91_01302		11310_SA3_00175	11311_SA5_02106
recR		Recombination protein RecR	8	8	1	1	4707	2	128		599	599	599		11301_C1_00325	11302_C2_00046	11304_C5_00627	11305_C12_00887	11306_EML1_00325		11308_R91_01359		11310_SA3_00325	11311_SA5_01047
queA		S-adenosylmethionine:tRNA ribosyltransferase-isomerase	8	8	1	1	10156	1	12153		1034	1073	1041		11301_C1_00828	11302_C2_00132	11304_C5_00849	11305_C12_00973	11306_EML1_00823		11308_R91_01134		11310_SA3_00824	11311_SA5_00913
parE		DNA topoisomerase 4 subunit B	7	8	1.15	1	4232	1	6020		524	2045	1834		11301_C1_01552 11301_C1_03488	11302_C2_00387	11304_C5_00589	11305_C12_00477	11306_EML1_01547		11308_R91_00268		11310_SA3_01547
prfC		Peptide chain release factor 3	7	7	1	1	11501	1	6387		1568	1607	1580		11301_C1_02629	11302_C2_01406	11304_C5_00744	11305_C12_01314	11306_EML1_02588		11308_R91_01238		11310_SA3_02581
gyrB		DNA gyrase subunit B	7	8	1.15	1	12305	1	708		284	1958	1741		11301_C1_02683 11301_C1_03588	11302_C2_01909	11304_C5_01310	11305_C12_01657	11306_EML1_02641		11308_R91_00765		11310_SA3_02635
rbsD		D-ribose pyranase	7	7	1	1	5849	1	7260		395	395	395	11300_A1_02008	11301_C1_02445		11304_C5_01238		11306_EML1_02437	11307_R1_02710	11308_R91_00938		11310_SA3_02436
rpmG2		50S ribosomal protein L33 2	7	8	1.15	1	4681	1	1036		149	152	150		11301_C1_00305 11301_C1_03192	11302_C2_00029	11304_C5_00613	11305_C12_00870	11306_EML1_00305		11308_R91_01373		11310_SA3_00305
lepA		Elongation factor 4	7	7	1	1	3231	1	13227		1829	1838	1834		11301_C1_00567	11302_C2_00619	11304_C5_00533	11305_C12_00158	11306_EML1_00563		11308_R91_00328		11310_SA3_00564
typA		GTP-binding protein TypA/BipA	7	7	1	1	11191	1	13655		1838	1925	1863		11301_C1_00689	11302_C2_00546	11304_C5_00960	11305_C12_00305	11306_EML1_00684		11308_R91_00064		11310_SA3_00685
group_189		Probable tautomerase SA1195.1	7	7	1	1	8987	1	13225		188	194	190		11301_C1_01012	11302_C2_00255	11304_C5_00535	11305_C12_01091	11306_EML1_01006		11308_R91_00326		11310_SA3_01007
pyk		Pyruvate kinase	7	7	1	1	4172	1	6099		1760	1763	1760		11301_C1_01508	11302_C2_00391	11304_C5_01107	11305_C12_00473	11306_EML1_01503		11308_R91_00217		11310_SA3_01503
rlmH		Ribosomal RNA large subunit methyltransferase H	7	7	1	1	12352	1	739		479	479	479		11301_C1_01639	11302_C2_01671	11304_C5_01336	11305_C12_01608	11306_EML1_01632		11308_R91_00792		11310_SA3_01632
rpsF		30S ribosomal protein S6	7	7	1	1	12299	1	702		287	299	293		11301_C1_02685	11302_C2_01911	11304_C5_01308	11305_C12_01655	11306_EML1_02643		11308_R91_00763		11310_SA3_02637
group_2		hypothetical protein	7	13	1.86	1	7704				293	929	765		11301_C1_03068 11301_C1_03103	11302_C2_01630 11302_C2_01462	11304_C5_00316 11304_C5_00318		11306_EML1_03045 11306_EML1_03002		11308_R91_01859		11310_SA3_03058 11310_SA3_03107	11311_SA5_03028 11311_SA5_03027
potB		Spermidine/putrescine transport system permease protein PotB	7	7	1	1	336	1	4172		239	824	726	11300_A1_01273	11301_C1_03415	11302_C2_01238		11305_C12_01544		11307_R1_01032		11309_R95_01989		11311_SA5_00636
pflB		Formate acetyltransferase	7	8	1.15	1	10835	1	9580		188	2267	1998		11301_C1_02971 11301_C1_03646	11302_C2_01078		11305_C12_01863	11306_EML1_02946			11309_R95_01082	11310_SA3_02936	11311_SA5_00424
group_76		hypothetical protein	7	7	1	1	5515	1	6915		245	248	246	11300_A1_01326	11301_C1_02425		11304_C5_00315		11306_EML1_02417	11307_R1_00986		11309_R95_00706	11310_SA3_02416
rpmI		50S ribosomal protein L35	7	7	1	1	14126	1	9200		200	200	200	11300_A1_01879	11301_C1_03248	11302_C2_00701		11305_C12_00076		11307_R1_01745		11309_R95_02211		11311_SA5_00145
rpmH		50S ribosomal protein L34	7	8	1.15	1	12284	1	9770		134	140	134	11300_A1_02574	11301_C1_03090 11301_C1_02678	11302_C2_01904		11305_C12_01662		11307_R1_01423		11309_R95_01877		11311_SA5_01521
rplB		50S ribosomal protein L2	7	8	1.15	1	6865	15	11		506	848	798		11301_C1_00170 11301_C1_03380	11302_C2_00976	11304_C5_00688	11305_C12_00795	11306_EML1_00170		11308_R91_01297		11310_SA3_00170
pyrH		Uridylate kinase	7	8	1.15	1	3071	1	13274		404	722	682		11301_C1_00601 11301_C1_03499	11302_C2_00638	11304_C5_00495	11305_C12_00139	11306_EML1_00597		11308_R91_00362		11310_SA3_00598
rnj1		Ribonuclease J 1	7	8	1.15	1	11156	1	13634		755	1676	1560		11301_C1_00700 11301_C1_03371	11302_C2_00553	11304_C5_00954	11305_C12_00298	11306_EML1_00695		11308_R91_00058		11310_SA3_00696
cspL		Cold shock protein 2	6	12	2	1	12409				200	200	200	11300_A1_00330 11300_A1_00861 11300_A1_01749	11301_C1_01648				11306_EML1_01641	11307_R1_02471 11307_R1_00558		11309_R95_01150 11309_R95_02626 11309_R95_02676 11309_R95_02681	11310_SA3_01641
mntH_1		Divalent metal cation transporter MntH	6	9	1.5	1	8327	1	11656		1592	1607	1593		11301_C1_01800 11301_C1_03060		11304_C5_01813		11306_EML1_01792 11306_EML1_03037		11308_R91_00708		11310_SA3_01792 11310_SA3_03045	11311_SA5_02366
trxB		Thioredoxin reductase	6	6	1	1	4890	1	10697		122	953	798		11301_C1_03383	11302_C2_01554	11304_C5_00229	11305_C12_00507			11308_R91_01624			11311_SA5_00744
group_157		hypothetical protein	6	6	1	1	13691	1	1766		362	362	362	11300_A1_02162	11301_C1_02338				11306_EML1_02330	11307_R1_01572		11309_R95_01589	11310_SA3_02329
group_159		hypothetical protein	6	6	1	1	7123	1	5274	Hypothetical protein with no hits to refseq/uniprot/clusters/cdd/tigrfams/pfam overlapping another protein with hits	107	134	116	11300_A1_02255	11301_C1_03656	11302_C2_01930		11305_C12_01473		11307_R1_02238		11309_R95_02616
group_165		hypothetical protein	6	6	1	1	9906	1	9933		185	191	188	11300_A1_02624	11301_C1_01899				11306_EML1_01891	11307_R1_01457		11309_R95_01895	11310_SA3_01891
rplC		50S ribosomal protein L3	6	6	1	1	9397	15	8		623	632	627		11301_C1_00173	11302_C2_00973		11305_C12_00792	11306_EML1_00173				11310_SA3_00173	11311_SA5_02111
group_188		hypothetical protein	6	7	1.17	1	2759	1	13876		260	269	263		11301_C1_00821 11301_C1_03224	11302_C2_00147		11305_C12_00988	11306_EML1_00816				11310_SA3_00817	11311_SA5_00926
rpmA		50S ribosomal protein L27	6	6	1	1	13322	1	9622		278	290	283		11301_C1_02367		11304_C5_00423		11306_EML1_02359		11308_R91_00437		11310_SA3_02358	11311_SA5_00197
idnT		Gnt-II system L-idonate transporter	6	6	1	1	11589	1	6353		242	1352	870		11301_C1_02634		11304_C5_00761		11306_EML1_02593		11308_R91_01221		11310_SA3_02586	11311_SA5_02464
group_67		hypothetical protein	6	6	1	1	209	1	4158		89	344	283			11302_C2_01252	11304_C5_01232	11305_C12_01530			11308_R91_00943	11309_R95_00094		11311_SA5_01221
rmlB		dTDP-glucose 4,6-dehydratase	6	6	1	1	6056	1	7933		1013	1031	1026	11300_A1_00989		11302_C2_00856		11305_C12_00677		11307_R1_01941		11309_R95_00505	11310_SA3_03055
purA		Adenylosuccinate synthetase	6	6	1	1	11994	1	14231		263	1292	1120	11300_A1_02561	11301_C1_03290	11302_C2_01985		11305_C12_00505		11307_R1_01410		11309_R95_01864
sorA		PTS system sorbose-specific EIIC component	6	6	1	1	4649	1	1110		785	815	804		11301_C1_00276		11304_C5_01897		11306_EML1_00276		11308_R91_01396		11310_SA3_00276	11311_SA5_01451
hprK		HPr kinase/phosphorylase	6	7	1.17	1	4834	1	10678		521	1010	910		11301_C1_00369 11301_C1_03450	11302_C2_00076		11305_C12_00917	11306_EML1_00369				11310_SA3_00369	11311_SA5_00747
mreB_1		Rod shape-determining protein MreB	6	7	1.17	1	11400	1	14033	Hypothetical protein with no hits to refseq/uniprot/clusters/cdd/tigrfams/pfam overlapping another protein with hits	131	1013	881		11301_C1_00852 11301_C1_03615	11302_C2_00195		11305_C12_01032	11306_EML1_00847				11310_SA3_00848	11311_SA5_00571
eno		Enolase	5	6	1.2	1	3921	1	6154		611	1289	1078		11301_C1_01488		11304_C5_01255		11306_EML1_01483		11308_R91_00923 11308_R91_00924		11310_SA3_01483
group_107		hypothetical protein	5	12	2.4	1	6783				119	251	229		11301_C1_01931 11301_C1_03087				11306_EML1_01923 11306_EML1_03060		11308_R91_01903 11308_R91_01887		11310_SA3_01923 11310_SA3_03087	11311_SA5_01952 11311_SA5_02008 11311_SA5_01994 11311_SA5_01814
group_113		Maltose epimerase	5	6	1.2	1	7995	1	4724		383	1028	861		11301_C1_02670		11304_C5_00325		11306_EML1_02629		11308_R91_00536 11308_R91_00535		11310_SA3_02622
lacM		Beta-galactosidase small subunit	5	6	1.2	1	7993	1	4722		260	959	794		11301_C1_03056		11304_C5_00327		11306_EML1_03033		11308_R91_00533 11308_R91_00532		11310_SA3_03038
group_117		hypothetical protein	5	9	1.8	1	6782	1	11824	Hypothetical protein with no hits to refseq/uniprot/clusters/cdd/tigrfams/pfam overlapping another protein with hits	350	842	637		11301_C1_03230				11306_EML1_03094		11308_R91_01902		11310_SA3_03152	11311_SA5_01995 11311_SA5_01954 11311_SA5_02010 11311_SA5_01953 11311_SA5_02009
group_152	rpmA	50S ribosomal protein L27	5	5	1	1	13318	1	2211		281	293	285	11300_A1_01945		11302_C2_00306		11305_C12_01120		11307_R1_01687		11309_R95_00391
rpsN1		30S ribosomal protein S14	5	5	1	1	9372	205	1		185	185	185	11300_A1_02368		11302_C2_00986		11305_C12_00805		11307_R1_01263		11309_R95_01611
group_181		Putative TrmH family tRNA/rRNA methyltransferase	5	6	1.2	1	4677	1	1060		206	767	666		11301_C1_00302 11301_C1_03595	11302_C2_00027		11305_C12_00868	11306_EML1_00302				11310_SA3_00302
nrdE1		Ribonucleoside-diphosphate reductase subunit alpha 1	5	6	1.2	1	4698	2	135		689	2171	1921		11301_C1_00319 11301_C1_03201	11302_C2_00039		11305_C12_00880	11306_EML1_00319				11310_SA3_00319
infB		Translation initiation factor IF-2	5	6	1.2	1	3082	1	13250		842	2564	2160		11301_C1_00590 11301_C1_03153	11302_C2_00627		11305_C12_00150	11306_EML1_00586				11310_SA3_00587
group_198		hypothetical protein	5	6	1.2	1	11516	1	6346		311	548	507		11301_C1_02641 11301_C1_03613	11302_C2_01410		11305_C12_01310	11306_EML1_02600				11310_SA3_02593
group_200		hypothetical protein	5	5	1	1	8180	1	13080		395	902	761		11301_C1_02729				11306_EML1_02985		11308_R91_01890		11310_SA3_02993	11311_SA5_03160
nanA		N-acetylneuraminate lyase	5	6	1.2	1	7044	1	5147		422	878	800		11301_C1_02751 11301_C1_03403	11302_C2_01935		11305_C12_01765	11306_EML1_02682				11310_SA3_02676
eno2		Enolase 2	5	5	1	1	10116	1	12021		716	1325	1202		11301_C1_03382	11302_C2_00092	11304_C5_00246	11305_C12_00933			11308_R91_01641
group_62		hypothetical protein	5	9	1.8	1	8622	1	11789		320	413	331		11301_C1_02954				11306_EML1_02929		11308_R91_01869		11310_SA3_02919	11311_SA5_02710 11311_SA5_02716 11311_SA5_02986 11311_SA5_03026 11311_SA5_03011
group_6344		hypothetical protein	5	8	1.6	1	8763	1	10272		338	338	338		11301_C1_02559 11301_C1_03009				11306_EML1_02924 11306_EML1_02974		11308_R91_01881		11310_SA3_02484 11310_SA3_02982	11311_SA5_02721
group_65		hypothetical protein	5	7	1.4	1	7776	1	13079	Hypothetical protein with no hits to refseq/uniprot/clusters/cdd/tigrfams/pfam overlapping another protein with hits	125	1175	935		11301_C1_03198		11304_C5_01714 11304_C5_01713		11306_EML1_03091		11308_R91_01891 11308_R91_01854		11310_SA3_03146
rplM		50S ribosomal protein L13	5	5	1	1	9238	1	1574		443	443	443		11301_C1_00137		11304_C5_00716		11306_EML1_00137		11308_R91_01269		11310_SA3_00137
rplO		50S ribosomal protein L15	5	5	1	1	6881	18	11		431	434	432		11301_C1_00155		11304_C5_00703		11306_EML1_00155		11308_R91_01282		11310_SA3_00155
rplW		50S ribosomal protein L23	5	5	1	1	9395	15	3		287	293	290		11301_C1_00171		11304_C5_00687		11306_EML1_00171		11308_R91_01298		11310_SA3_00171
secA		Protein translocase subunit SecA	5	5	1	1	4756	1	10590		2363	2363	2363		11301_C1_00356	11302_C2_00069		11305_C12_00910	11306_EML1_00356				11310_SA3_00356
uvrB		UvrABC system protein B	5	5	1	1	4893	1	10694		2003	2003	2003		11301_C1_00385		11304_C5_00232		11306_EML1_00385		11308_R91_01627		11310_SA3_00385
group_889		hypothetical protein	5	5	1	1	11287	1	13319		326	347	338		11301_C1_00633		11304_C5_00465		11306_EML1_00628		11308_R91_00395		11310_SA3_00629
apt		Adenine phosphoribosyltransferase	5	5	1	1	11290	1	13901		518	518	518		11301_C1_00636	11302_C2_00173		11305_C12_01009	11306_EML1_00631				11310_SA3_00632
trxA_1		Thioredoxin	5	5	1	1	2707	1	13819		311	311	311		11301_C1_00816		11304_C5_00861		11306_EML1_00811		11308_R91_01122		11310_SA3_00812
rpsD		30S ribosomal protein S4	5	5	1	1	11410	1	13979		608	608	608		11301_C1_00862		11304_C5_00821		11306_EML1_00857		11308_R91_01162		11310_SA3_00858
atpE		ATP synthase subunit c	5	5	1	1	11464	17	7		212	212	212		11301_C1_00900		11304_C5_00795		11306_EML1_00895		11308_R91_01187		11310_SA3_00896
tdk		Thymidine kinase	5	5	1	1	11652	1	600		578	605	592		11301_C1_00908	11302_C2_00611		11305_C12_00166	11306_EML1_00903				11310_SA3_00904
asnS_2		Asparagine--tRNA ligase	5	5	1	1	8903	1	13204		1298	1301	1299		11301_C1_01033	11302_C2_00509		11305_C12_00342	11306_EML1_01027				11310_SA3_01028
megL		L-methionine gamma-lyase	5	5	1	1	1870	1	10704		1286	1298	1290		11301_C1_01114	11302_C2_01547		11305_C12_00514	11306_EML1_01108				11310_SA3_01109
group_906		Putative universal stress protein SA1532	5	5	1	1	1944	1	10875		461	461	461		11301_C1_01187		11304_C5_00130		11306_EML1_01182		11308_R91_01527		11310_SA3_01183
nrdR		Transcriptional repressor NrdR	5	5	1	1	14090	1	9116		476	515	499		11301_C1_01308		11304_C5_00364		11306_EML1_01303		11308_R91_00497		11310_SA3_01304
ldh_3		L-lactate dehydrogenase	5	5	1	1	2257	3	94		962	971	965		11301_C1_01390		11304_C5_01589		11306_EML1_01384		11308_R91_01075		11310_SA3_01384
pyrG		CTP synthase	5	5	1	1	2169	1	11443		1604	1613	1609		11301_C1_01424		11304_C5_01571		11306_EML1_01418		11308_R91_01057		11310_SA3_01418
ppsA		Phosphoenolpyruvate synthase	5	5	1	1	3929	1	6123		2396	2399	2397		11301_C1_01495		11304_C5_00862		11306_EML1_01490		11308_R91_01121		11310_SA3_01490
group_923		Deoxyguanosine kinase	5	5	1	1	3153	1	12505		647	659	651		11301_C1_01734		11304_C5_01741		11306_EML1_01727		11308_R91_00642		11310_SA3_01727
celA_2		PTS system cellobiose-specific EIIB component	5	5	1	1	2134	1	11098		311	317	314		11301_C1_01956		11304_C5_00032		11306_EML1_01948		11308_R91_01449		11310_SA3_01948
tagG		Teichoic acid translocation permease protein TagG	5	5	1	1	8517	1	11733		815	815	815		11301_C1_02095		11304_C5_01146		11306_EML1_02087		11308_R91_01026		11310_SA3_02087
pgi		Glucose-6-phosphate isomerase	5	5	1	1	13947	1	8987		1352	1352	1352		11301_C1_02232	11302_C2_00734		11305_C12_00044	11306_EML1_02224				11310_SA3_02223
rplU		50S ribosomal protein L21	5	5	1	1	13320	1	9597		308	308	308		11301_C1_02369	11302_C2_00304		11305_C12_01118	11306_EML1_02361				11310_SA3_02360
katA		Vegetative catalase	5	5	1	1	5521	1	7154		1454	1460	1456		11301_C1_02426		11304_C5_00991		11306_EML1_02418		11308_R91_00097		11310_SA3_02417
clpC_2		Probable ATP-dependent Clp protease ATP-binding subunit	5	5	1	1	5527	1	7160		2114	2114	2114		11301_C1_02432		11304_C5_01789		11306_EML1_02424		11308_R91_00249		11310_SA3_02423
padC		Phenolic acid decarboxylase PadC	5	5	1	1	5838	1	7241		536	536	536		11301_C1_02451		11304_C5_00275		11306_EML1_02443		11308_R91_01672		11310_SA3_02442
tagD_2		Glycerol-3-phosphate cytidylyltransferase	5	5	1	1	11549	1	6352		398	404	400		11301_C1_02635		11304_C5_00743		11306_EML1_02594		11308_R91_01239		11310_SA3_02587
aroE_2		Shikimate dehydrogenase (NADP(+))	5	5	1	1	8142	1	4785		875	890	884		11301_C1_02662	11302_C2_01178		11305_C12_01384	11306_EML1_02621				11310_SA3_02614
lacR_1		HTH-type transcriptional regulator LacR	5	5	1	1	8029	1	4792		995	995	995		11301_C1_02669		11304_C5_00324		11306_EML1_02628		11308_R91_00537		11310_SA3_02621
lacS_1		Lactose permease	5	5	1	1	7994	1	4723		1943	1958	1952		11301_C1_02671		11304_C5_00326		11306_EML1_02630		11308_R91_00534		11310_SA3_02623
mnmG		tRNA uridine 5-carboxymethylaminomethyl modification enzyme MnmG	5	5	1	1	12318	1	722		1907	1910	1908		11301_C1_02673		11304_C5_01319		11306_EML1_02632		11308_R91_00774		11310_SA3_02626
gatB_2		PTS system galactitol-specific EIIB component	5	5	1	1	7115	1	5167		296	296	296		11301_C1_02771	11302_C2_01922		11305_C12_01465	11306_EML1_02702				11310_SA3_02696
group_972		D-arabitol-phosphate dehydrogenase	5	5	1	1	7118	1	5171		1073	1109	1094		11301_C1_02773	11302_C2_01925		11305_C12_01468	11306_EML1_02704				11310_SA3_02698
glpK_2		Glycerol kinase	5	5	1	1	8498	1	10453		1514	1517	1515		11301_C1_02798		11304_C5_01165		11306_EML1_02729		11308_R91_01007		11310_SA3_02749
pncB2_3		Nicotinate phosphoribosyltransferase pncB2	5	5	1	1	4594	1	1013		1463	1478	1472		11301_C1_02867		11304_C5_01889		11306_EML1_02797		11308_R91_01404		11310_SA3_02817
galT		Galactose-1-phosphate uridylyltransferase	5	5	1	1	7988	1	4718		1463	1463	1463		11301_C1_02948		11304_C5_00331		11306_EML1_02910		11308_R91_00528		11310_SA3_02913
galE_2		UDP-glucose 4-epimerase	5	5	1	1	7989	1	4719		989	1004	998		11301_C1_02949		11304_C5_00330		11306_EML1_02911		11308_R91_00529		11310_SA3_02914
galK_2		Galactokinase	5	5	1	1	7990	1	4720		1163	1163	1163		11301_C1_02950		11304_C5_00329		11306_EML1_02912		11308_R91_00530		11310_SA3_02915
lacL		Beta-galactosidase large subunit	5	5	1	1	7991	1	4721		1880	1880	1880		11301_C1_03057		11304_C5_00328		11306_EML1_03034		11308_R91_00531		11310_SA3_03039
mco_2		Multicopper oxidase mco	5	5	1	1	1582	1	11344		326	1529	1288		11301_C1_03084	11302_C2_01629			11306_EML1_02999				11310_SA3_03084	11311_SA5_02362
carB_2		Carbamoyl-phosphate synthase large chain	5	6	1.2	1	1976	1	10952		1139	3176	2644		11301_C1_01228		11304_C5_00098		11306_EML1_01223		11308_R91_01492 11308_R91_01493		11310_SA3_01224
group_110		hypothetical protein	4	8	2	1	8673	1	10187		314	566	504		11301_C1_02503 11301_C1_02957 11301_C1_03031				11306_EML1_02495 11306_EML1_02932				11310_SA3_02457 11310_SA3_02922	11311_SA5_03162
dinB_3		DNA polymerase IV	4	6	1.5	1	8789	1	12740		221	1301	943		11301_C1_02515				11306_EML1_02507				11310_SA3_02469 11310_SA3_03033	11311_SA5_02708 11311_SA5_01712
group_115		hypothetical protein	4	10	2.5	1	7676	1	10267		935	959	937		11301_C1_02995 11301_C1_03005 11301_C1_03067				11306_EML1_02991 11306_EML1_02970 11306_EML1_03044		11308_R91_01950		11310_SA3_02969 11310_SA3_02978 11310_SA3_03052
rhaA		L-rhamnose isomerase	4	5	1.25	1	8065	1	4824		299	1271	995			11302_C2_01333	11304_C5_01445	11305_C12_01430			11308_R91_00564 11308_R91_00565
group_1277		hypothetical protein	4	4	1	1	6885	1	11342		92	638	228		11301_C1_03660				11306_EML1_03001				11310_SA3_03182	11311_SA5_02360
pdhB		Pyruvate dehydrogenase E1 component subunit beta	4	4	1	1	4088	1	7464		977	977	977	11300_A1_00317						11307_R1_02458		11309_R95_00893		11311_SA5_00521
lysS		Lysine--tRNA ligase	4	4	1	1	2245	3	82		1487	1496	1491			11302_C2_01036	11304_C5_01601	11305_C12_00858			11308_R91_01087
group_141	pyrH	Uridylate kinase	4	4	1	1	3465	1	12323		719	725	722	11300_A1_01085						11307_R1_01858		11309_R95_01206		11311_SA5_00259
cetB		2-epi-5-epi-valiolone epimerase	4	4	1	1	14509	1	3664		476	482	480	11300_A1_01609				11305_C12_00564		11307_R1_00704		11309_R95_03179
citN		Citrate transporter	4	4	1	1	12264	1	9777		1346	1397	1372	11300_A1_02580						11307_R1_01429		11309_R95_03044		11311_SA5_02411
citF		Citrate lyase alpha chain	4	4	1	1	12251	1	9817		1532	1532	1532	11300_A1_02588						11307_R1_01437		11309_R95_03036		11311_SA5_02403
ileS		Isoleucine--tRNA ligase	4	4	1	1	13757	1	7596		212	2795	2141	11300_A1_02681			11304_C5_01947			11307_R1_02187		11309_R95_02556
gyrA		DNA gyrase subunit A	4	4	1	1	12298	1	698		2531	2552	2540			11302_C2_01910	11304_C5_01309	11305_C12_01656			11308_R91_00764
group_177		hypothetical protein	4	7	1.75	1	11670	1	615		347	377	362		11301_C1_00014 11301_C1_00924		11304_C5_01053		11306_EML1_00014 11306_EML1_00918				11310_SA3_00014 11310_SA3_00919
group_178		hypothetical protein	4	7	1.75	1	7521	1	6946		263	263	263		11301_C1_00015 11301_C1_00925		11304_C5_01052		11306_EML1_00015 11306_EML1_00919				11310_SA3_00015 11310_SA3_00920
fpaP_1		Proline iminopeptidase	4	4	1	1	10053	1	11963		905	929	917		11301_C1_00459				11306_EML1_00457				11310_SA3_00458	11311_SA5_02259
repB		Replication protein RepB	4	4	1	1	7657	1	10167		371	692	549		11301_C1_03123				11306_EML1_03083		11308_R91_01868		11310_SA3_03123
menB		1,4-dihydroxy-2-naphthoyl-CoA synthase	4	4	1	1	8703	1	10244		485	821	737		11301_C1_03391	11302_C2_01293		11305_C12_01491						11311_SA5_02724
efp_1		Elongation factor P	4	4	1	1	13072	1	1883		350	563	506		11301_C1_03424	11302_C2_00669		11305_C12_00108						11311_SA5_00200
mnmA		tRNA-specific 2-thiouridylase MnmA	4	4	1	1	4155	1	6075		218	1415	971		11301_C1_03573	11302_C2_00396		11305_C12_00468						11311_SA5_00535
ydbD		Probable manganese catalase	4	4	1	1	12900	1	5886		815	830	821				11304_C5_01475			11307_R1_00323	11308_R91_01777	11309_R95_00711
gshAB_1		Glutathione biosynthesis bifunctional protein GshAB	4	4	1	1	11405	1	13984		1238	1238	1238		11301_C1_00857				11306_EML1_00852		11308_R91_01873		11310_SA3_00853
cycA_2		D-serine/D-alanine/glycine transporter	4	4	1	1	8827	1	13104		1340	1340	1340		11301_C1_01097				11306_EML1_01091		11308_R91_01874		11310_SA3_01092
malL_4		Oligo-1,6-glucosidase	4	4	1	1	6610	1	3356		1676	1676	1676		11301_C1_02156				11306_EML1_02147		11308_R91_01905		11310_SA3_02146
degA		HTH-type transcriptional regulator DegA	4	4	1	1	6609	1	3355		980	980	980		11301_C1_02157				11306_EML1_02148		11308_R91_01906		11310_SA3_02147
treP		PTS system trehalose-specific EIIBC component	4	4	1	1	6607	1	3353		1955	1955	1955		11301_C1_02159				11306_EML1_02150		11308_R91_01908		11310_SA3_02149
agaSK_1		Bifunctional alpha-galactosidase/sucrose kinase AgaSK	4	4	1	1	6606	1	3352		2159	2159	2159		11301_C1_02160				11306_EML1_02151		11308_R91_01909		11310_SA3_02150
gmuE		Putative fructokinase	4	4	1	1	6605	1	3351		866	866	866		11301_C1_02161				11306_EML1_02152		11308_R91_01910		11310_SA3_02151
group_61		hypothetical protein	4	13	3.25	1	8770				278	281	278		11301_C1_02504 11301_C1_02958 11301_C1_03032 11301_C1_02732				11306_EML1_02496 11306_EML1_02933 11306_EML1_03079 11306_EML1_02988		11308_R91_01879		11310_SA3_02458 11310_SA3_02923 11310_SA3_03113 11310_SA3_02996
group_6309		hypothetical protein	4	4	1	1	8671	1	10186		449	449	449		11301_C1_02501				11306_EML1_02493				11310_SA3_02455	11311_SA5_01955
group_6310		hypothetical protein	4	10	2.5	1	8672	1	10188		281	281	281		11301_C1_02502 11301_C1_02956 11301_C1_03030				11306_EML1_02494 11306_EML1_02931 11306_EML1_03080				11310_SA3_02456 11310_SA3_02921 11310_SA3_03114	11311_SA5_03161
group_64		hypothetical protein	4	11	2.75	1	7690				425	587	542		11301_C1_02992 11301_C1_03003 11301_C1_03100				11306_EML1_02993 11306_EML1_02969 11306_EML1_03073		11308_R91_01863 11308_R91_01951		11310_SA3_02967 11310_SA3_02977 11310_SA3_03102
group_6486		hypothetical protein	4	4	1	1	7691	1	12761		278	278	278		11301_C1_02746				11306_EML1_02849		11308_R91_01862		11310_SA3_02887
group_6673		hypothetical protein	4	7	1.75	1	8769	1	10156		209	209	209		11301_C1_02959 11301_C1_03033				11306_EML1_02934 11306_EML1_03078		11308_R91_01878		11310_SA3_02924 11310_SA3_03112
mazF		Endoribonuclease MazF	4	4	1	1	7680	24	5		344	344	344		11301_C1_03001				11306_EML1_02967		11308_R91_01953		11310_SA3_02975
mazE		Antitoxin MazE	4	4	1	1	7681	24	1		263	263	263		11301_C1_03002				11306_EML1_02968		11308_R91_01952		11310_SA3_02976
group_6768		hypothetical protein	4	4	1	1	1581	1	11343		191	191	191		11301_C1_03083				11306_EML1_03000				11310_SA3_03083	11311_SA5_02361
ribZ_10		Riboflavin transporter RibZ	4	4	1	1	8270	1	11524		1373	1373	1373		11301_C1_03085				11306_EML1_02998				11310_SA3_03085	11311_SA5_02363
group_6770		hypothetical protein	4	4	1	1	8271	1	11525		365	365	365		11301_C1_03086				11306_EML1_02997				11310_SA3_03086	11311_SA5_02364
group_856		hypothetical protein	4	4	1	1	7522	1	6947		1172	1172	1172		11301_C1_00016		11304_C5_01051		11306_EML1_00016				11310_SA3_00016
group_857		hypothetical protein	4	4	1	1	7523	1	6948		359	359	359		11301_C1_00017		11304_C5_01050		11306_EML1_00017				11310_SA3_00017
group_858		hypothetical protein	4	4	1	1	7524	1	6949		161	161	161		11301_C1_00018		11304_C5_01049		11306_EML1_00018				11310_SA3_00018
group_859		hypothetical protein	4	4	1	1	7525	1	6954		239	239	239		11301_C1_00019		11304_C5_01048		11306_EML1_00019				11310_SA3_00019
group_860		hypothetical protein	4	4	1	1	7533	1	6959		185	185	185		11301_C1_00024		11304_C5_01043		11306_EML1_00024				11310_SA3_00024
group_861		hypothetical protein	4	4	1	1	7534	1	6960		374	374	374		11301_C1_00025		11304_C5_01042		11306_EML1_00025				11310_SA3_00025
group_862		hypothetical protein	4	4	1	1	7535	1	6961		653	686	661		11301_C1_00026		11304_C5_01041		11306_EML1_00026				11310_SA3_00026
group_863		hypothetical protein	4	4	1	1	7536	1	6962		380	380	380		11301_C1_00027		11304_C5_01040		11306_EML1_00027				11310_SA3_00027
group_864		hypothetical protein	4	4	1	1	7537	1	6963		407	407	407		11301_C1_00028		11304_C5_01039		11306_EML1_00028				11310_SA3_00028
group_865		hypothetical protein	4	4	1	1	7538	1	6964		347	347	347		11301_C1_00029		11304_C5_01038		11306_EML1_00029				11310_SA3_00029
group_866		hypothetical protein	4	4	1	1	7539	1	6965		332	332	332		11301_C1_00030		11304_C5_01037		11306_EML1_00030				11310_SA3_00030
group_867		hypothetical protein	4	4	1	1	7540	1	6966		1232	1232	1232		11301_C1_00031		11304_C5_01036		11306_EML1_00031				11310_SA3_00031
clpP1		ATP-dependent Clp protease proteolytic subunit 1	4	4	1	1	7541	1	6967		743	746	743		11301_C1_00032		11304_C5_01035		11306_EML1_00032				11310_SA3_00032
group_869		hypothetical protein	4	4	1	1	7542	1	6968		1163	1193	1185		11301_C1_00033		11304_C5_01034		11306_EML1_00033				11310_SA3_00033
group_870		hypothetical protein	4	4	1	1	7543	1	6969		194	194	194		11301_C1_00034		11304_C5_01033		11306_EML1_00034				11310_SA3_00034
group_871		hypothetical protein	4	4	1	1	7550	1	7016		509	512	511		11301_C1_00039		11304_C5_01030		11306_EML1_00039				11310_SA3_00039
mntB		Manganese transport system membrane protein MntB	4	4	1	1	6922	1	11339		875	896	880		11301_C1_00121				11306_EML1_00121				11310_SA3_00121	11311_SA5_02357
rpmD		50S ribosomal protein L30	4	4	1	1	6880	18	7		182	185	182		11301_C1_00156				11306_EML1_00156				11310_SA3_00156	11311_SA5_02128
group_880		hypothetical protein	4	4	1	1	4401	2	84		329	329	329		11301_C1_00328				11306_EML1_00328				11310_SA3_00328	11311_SA5_01044
group_883		hypothetical protein	4	4	1	1	4877	1	10686		293	452	412		11301_C1_00377		11304_C5_01944		11306_EML1_00377				11310_SA3_00377
luxS		S-ribosylhomocysteine lyase	4	4	1	1	5075	1	12149		473	476	475		11301_C1_00387				11306_EML1_00387				11310_SA3_00387	11311_SA5_00909
group_899		Probable zinc-binding alcohol dehydrogenase Rv1895	4	4	1	1	7625	1	12704		1052	1052	1052		11301_C1_00967				11306_EML1_00961			11309_R95_02509	11310_SA3_00962
tagD_1		Glycerol-3-phosphate cytidylyltransferase	4	4	1	1	6482	1	3435		401	404	403		11301_C1_02023				11306_EML1_02015			11309_R95_01121	11310_SA3_02015
qorA_2		Quinone oxidoreductase 1	4	4	1	1	6611	1	3357		257	914	749		11301_C1_02090				11306_EML1_02082		11308_R91_01904		11310_SA3_02082
scrB		Sucrose-6-phosphate hydrolase	4	4	1	1	6608	1	3354		1505	1505	1505		11301_C1_02158				11306_EML1_02149		11308_R91_01907		11310_SA3_02148
group_936		hypothetical protein	4	4	1	1	151	1	4157		398	416	402		11301_C1_02287				11306_EML1_02279				11310_SA3_02278	11311_SA5_01220
group_956		hypothetical protein	4	4	1	1	8764	1	10269		308	308	308		11301_C1_02560				11306_EML1_02925		11308_R91_01880		11310_SA3_02483
group_963		hypothetical protein	4	4	1	1	6154	1	12965		374	374	374		11301_C1_02708				11306_EML1_02666		11308_R91_01888		11310_SA3_02660
group_967		hypothetical protein	4	4	1	1	8181	1	12966		197	197	197		11301_C1_02730				11306_EML1_02986		11308_R91_01889		11310_SA3_02994
yafQ		hypothetical protein	4	4	1	1	7706	1	12762		302	302	302		11301_C1_02745				11306_EML1_02848		11308_R91_01861		11310_SA3_02886
group_981		hypothetical protein	4	5	1.25	1	8623	1	10389		467	470	469		11301_C1_02955				11306_EML1_02930				11310_SA3_02920	11311_SA5_02717 11311_SA5_02711
rclA		Probable pyridine nucleotide-disulfide oxidoreductase RclA	4	4	1	1	8767	1	10160		1349	1379	1371		11301_C1_02961				11306_EML1_02936				11310_SA3_02926	11311_SA5_02709
group_987		hypothetical protein	4	4	1	14	2	35	2	Investigate	329	395	345		11301_C1_03095				11306_EML1_03068				11310_SA3_03097	11311_SA5_03136
murF		UDP-N-acetylmuramoyl-tripeptide--D-alanyl-D-alanine ligase	3	3	1	1	1459	1	6319		623	1370	1121		11301_C1_03136	11302_C2_01427		11305_C12_01295
dppE		Dipeptide-binding protein DppE	3	3	1	1	1835	1	3636		1187	1613	1471		11301_C1_03148	11302_C2_01519		11305_C12_00544
group_1004	tcyC	L-cystine import ATP-binding protein TcyC	3	3	1	1	10530	1	4904		236	746	576		11301_C1_03149	11302_C2_00785		11305_C12_00603
sdhB		L-serine dehydratase, beta chain	3	3	1	1	7036	1	5139		662	662	662		11301_C1_03155	11302_C2_01731		11305_C12_01759
group_1006		hypothetical protein	3	4	1.34	1	1818	1	3659		293	467	423		11301_C1_03156	11302_C2_01727 11302_C2_01999		11305_C12_00559
treR		HTH-type transcriptional regulator TreR	3	3	1	1	6071	1	7890		437	713	621		11301_C1_03162	11302_C2_00897		11305_C12_00713
degU		Transcriptional regulatory protein DegU	3	3	1	1	10490	1	3939		479	656	597		11301_C1_03163	11302_C2_01213		11305_C12_01565
ribF		Riboflavin biosynthesis protein RibF	3	3	1	1	2998	1	12338		743	956	885		11301_C1_03175	11302_C2_00624		11305_C12_00153
group_1010	mnmE	tRNA modification GTPase MnmE	3	3	1	1	215	1	4164		1178	1394	1322		11301_C1_03176	11302_C2_01246		11305_C12_01536
group_1011	ileS	Isoleucine--tRNA ligase	3	3	1	1	11338	1	14007		1157	2795	2249		11301_C1_03178	11302_C2_00221		11305_C12_01058
group_1012	ideR	Iron-dependent repressor IdeR	3	3	1	1	7376	1	6163		281	647	525		11301_C1_03179	11302_C2_00927		11305_C12_00746
glcR_3		HTH-type transcriptional repressor GlcR	3	3	1	1	156	1	10229		374	755	628		11301_C1_03182	11302_C2_01282		11305_C12_01502
group_1015	lacA	Galactoside O-acetyltransferase	3	3	1	162	25	230	14		536	536	536		11301_C1_03193	11302_C2_01828		11305_C12_01683
group_1016	pucK	Uric acid permease PucK	3	3	1	162	24	230	13		302	1334	990		11301_C1_03194	11302_C2_01829		11305_C12_01682
purC		Phosphoribosylaminoimidazole-succinocarboxamide synthase	3	3	1	1	11037	1	13178		236	713	554		11301_C1_03195	11302_C2_00536		11305_C12_00315
purS		Phosphoribosylformylglycinamidine synthase subunit PurS	3	3	1	1	11036	1	13179		248	248	248		11301_C1_03196	11302_C2_00535		11305_C12_00316
group_1020	gpmA_4	2,3-bisphosphoglycerate-dependent phosphoglycerate mutase	3	3	1	1	1839	1	3632		656	656	656		11301_C1_03204	11302_C2_01523		11305_C12_00540
dat		D-alanine aminotransferase	3	3	1	1	14499	1	3894		170	845	620		11301_C1_03208	11302_C2_01492		11305_C12_00573
sdpI		Immunity protein SdpI	3	3	1	1	14500	1	3893		434	593	540		11301_C1_03209	11302_C2_01493		11305_C12_00572
group_1025		DegV domain-containing protein SA0704	3	3	1	1	9111	1	9975	Hypothetical protein with no hits to refseq/uniprot/clusters/cdd/tigrfams/pfam overlapping another protein with hits	173	872	639		11301_C1_03216	11302_C2_00936		11305_C12_00755
lutB		Lactate utilization protein B	3	3	1	1	2629	1	13761		335	1517	1123		11301_C1_03219	11302_C2_00140		11305_C12_00981
potD		Spermidine/putrescine-binding periplasmic protein	3	3	1	1	221	1	4170		563	1085	911		11301_C1_03220	11302_C2_01240		11305_C12_01542
pdhD		Dihydrolipoyl dehydrogenase	3	3	1	1	163	1	10222		563	1406	1125		11301_C1_03221	11302_C2_01275		11305_C12_01509
prs_1		Ribose-phosphate pyrophosphokinase	3	3	1	1	10544	1	4918		290	962	738		11301_C1_03222	11302_C2_00799		11305_C12_00617
group_1030	alaS	Alanine--tRNA ligase	3	3	1	1	2623	1	13767		311	2642	1865		11301_C1_03225	11302_C2_00146		11305_C12_00987
napA		Na(+)/H(+) antiporter	3	3	1	1	5912	1	7914		872	1175	1074		11301_C1_03226	11302_C2_00874		11305_C12_00693
group_1032	yhdG_4	Uncharacterized amino acid permease YhdG	3	3	1	1	8157	1	12915		422	1394	1070		11301_C1_03229	11302_C2_01312		11305_C12_01413
group_1033	hisS	Histidine--tRNA ligase	3	3	1	1	4131	1	4995		416	1295	1002		11301_C1_03231	11302_C2_00406		11305_C12_00458
ribZ_2		Riboflavin transporter RibZ	3	3	1	1	8696	1	10206		671	1370	1137		11301_C1_03232	11302_C2_01296		11305_C12_01488
group_1035	cysE	Serine O-acetyltransferase	3	3	1	1	1856	1	3616		311	806	641		11301_C1_03233	11302_C2_01540		11305_C12_00527
glmM		Phosphoglucosamine mutase	3	3	1	1	10135	1	12040		776	1352	1160		11301_C1_03240	11302_C2_00111		11305_C12_00952
group_1038		hypothetical protein	3	3	1	1	1814	1	3656	Hypothetical protein with no hits to refseq/uniprot/clusters/cdd/tigrfams/pfam overlapping another protein with hits	566	1205	992		11301_C1_03243	11302_C2_01730		11305_C12_01838
group_1039		Uncharacterized ABC transporter ATP-binding protein TM_0288	3	3	1	1	2327	1	873		635	1706	1349		11301_C1_03244	11302_C2_01662		11305_C12_01617
group_1040		hypothetical protein	3	3	1	1	11109	1	13640	Hypothetical protein with no hits to refseq/uniprot/clusters/cdd/tigrfams/pfam overlapping another protein with hits	149	215	193		11301_C1_03245	11302_C2_00552		11305_C12_00299
ansZ		L-asparaginase 2	3	3	1	1	4714	2	38		938	980	966		11301_C1_03249	11302_C2_00053		11305_C12_00894
lapB		Lipopolysaccharide assembly protein B	3	3	1	1	7022	1	4989		227	668	521		11301_C1_03250	11302_C2_00472		11305_C12_00395
xylB		Aryl-alcohol dehydrogenase	3	3	1	1	8059	1	4854		689	1121	977		11301_C1_03253	11302_C2_01339		11305_C12_01436
group_1044		CutC-like protein M6_Spy0363	3	3	1	1	10138	1	12043		218	563	448		11301_C1_03254	11302_C2_00114		11305_C12_00955
group_1045	gltT	Proton/sodium-glutamate symport protein	3	3	1	1	10139	1	12044		587	1277	1047		11301_C1_03255	11302_C2_00115		11305_C12_00956
toxA_2		Toxin A	3	3	1	1	6059	1	7928	Hypothetical protein with no hits to refseq/uniprot/clusters/cdd/tigrfams/pfam overlapping another protein with hits	179	1571	1107		11301_C1_03258	11302_C2_00859		11305_C12_00680
proA		Gamma-glutamyl phosphate reductase	3	3	1	1	10543	1	4917		1019	1247	1171		11301_C1_03259	11302_C2_00798		11305_C12_00616
group_1049	yvdM	Beta-phosphoglucomutase	3	3	1	162	53	230	42		545	671	629		11301_C1_03260	11302_C2_01963		11305_C12_01712
group_1050	ecsA_6	ABC-type transporter ATP-binding protein EcsA	3	3	1	1	13961	1	9001		329	740	603		11301_C1_03262	11302_C2_00720		11305_C12_00058
yicL_4		Uncharacterized inner membrane transporter YicL	3	3	1	1	2317	1	862		827	914	885		11301_C1_03264	11302_C2_01650		11305_C12_01627
group_1052		hypothetical protein	3	3	1	1	8108	1	4750		932	2789	2170		11301_C1_03265	11302_C2_01154		11305_C12_01362
group_1053		hypothetical protein	3	3	1	1	9926	1	10045		116	323	254		11301_C1_03266	11302_C2_00834		11305_C12_00654
group_1054		hypothetical protein	3	3	1	1	14503	1	3890		518	518	518		11301_C1_03267	11302_C2_01496		11305_C12_00569
group_1056	dnaE	DNA polymerase III subunit alpha	3	3	1	1	4158	1	6078	Hypothetical protein with no hits to refseq/uniprot/clusters/cdd/tigrfams/pfam overlapping another protein with hits	371	3293	2319		11301_C1_03270	11302_C2_00393		11305_C12_00471
group_1057		hypothetical protein	3	3	1	1	10570	1	9582		839	878	865		11301_C1_03272	11302_C2_01080		11305_C12_01861
group_1058		hypothetical protein	3	3	1	1	160	1	10225		608	1133	958		11301_C1_03274	11302_C2_01278		11305_C12_01506
group_1060		hypothetical protein	3	3	1	1	10845	1	2339	Hypothetical protein with no hits to refseq/uniprot/clusters/cdd/tigrfams/pfam overlapping another protein with hits	815	1049	971		11301_C1_03280	11302_C2_01068		11305_C12_01873
asnB		Asparagine synthetase [glutamine-hydrolyzing] 1	3	3	1	1	2295	1	840		902	1922	1582		11301_C1_03286	11302_C2_01917		11305_C12_01649
group_1062		Aspartate racemase	3	3	1	1	2302	1	847		518	713	648		11301_C1_03287	11302_C2_01635		11305_C12_01642
yjhB_2		Putative metabolite transport protein YjhB	3	3	1	1	2303	1	848		350	1223	932		11301_C1_03288	11302_C2_01636		11305_C12_01641
sauU		Hexuronate transporter	3	3	1	1	5229	1	11383	Hypothetical protein with no hits to refseq/uniprot/clusters/cdd/tigrfams/pfam overlapping another protein with hits	431	1169	923		11301_C1_03291	11302_C2_01580		11305_C12_01212
ywlC		Threonylcarbamoyl-AMP synthase	3	3	1	1	11623	1	591		206	1010	742		11301_C1_03293	11302_C2_00608		11305_C12_00169
zosA		Zinc-transporting ATPase	3	3	1	1	8679	1	10235		614	1814	1414		11301_C1_03294	11302_C2_01288		11305_C12_01496
soj_8		Sporulation initiation inhibitor protein Soj	3	3	1	1	5137	1	10007		581	767	705		11301_C1_03296	11302_C2_00812		11305_C12_00632
pepO		Neutral endopeptidase	3	3	1	1	14498	1	3895		287	1901	1363		11301_C1_03298	11302_C2_01491		11305_C12_00574
ctsR		Transcriptional regulator CtsR	3	3	1	1	7347	233	2		314	467	416		11301_C1_03299	11302_C2_01567		11305_C12_01199
group_1070	clpC_2	ATP-dependent Clp protease ATP-binding subunit ClpC	3	3	1	1	7348	233	1		488	2498	1828		11301_C1_03300	11302_C2_01568		11305_C12_01200
group_1071	csbB	Putative glycosyltransferase CsbB	3	3	1	1	8681	1	10237		812	935	894		11301_C1_03301	11302_C2_01290		11305_C12_01494
group_1072	purH	Bifunctional purine biosynthesis protein PurH	3	3	1	1	11030	1	13185		719	1538	1265		11301_C1_03302	11302_C2_00529		11305_C12_00322
group_1073	radA	DNA repair protein RadA	3	3	1	1	4565	1	1055		569	1373	1105		11301_C1_03303	11302_C2_00022		11305_C12_00863
yacL		Uncharacterized PIN and TRAM-domain containing protein YacL	3	3	1	1	4566	1	1056	Hypothetical protein with no hits to refseq/uniprot/clusters/cdd/tigrfams/pfam overlapping another protein with hits	95	1112	773		11301_C1_03304	11302_C2_00023		11305_C12_00864
group_1075	rluD_2	Ribosomal large subunit pseudouridine synthase D	3	3	1	1	7375	1	6164		890	890	890		11301_C1_03305	11302_C2_00926		11305_C12_00745
group_1076		hypothetical protein	3	3	1	1	8107	1	4749	Hypothetical protein with no hits to refseq/uniprot/clusters/cdd/tigrfams/pfam overlapping another protein with hits	362	2864	2030		11301_C1_03308	11302_C2_01153		11305_C12_01361
aroD		3-dehydroquinate dehydratase	3	3	1	1	8128	1	4771		647	758	721		11301_C1_03309	11302_C2_01177		11305_C12_01383
group_1078	rho	Transcription termination factor Rho	3	3	1	1	1483	1	11346		704	1283	1090		11301_C1_03310	11302_C2_01436		11305_C12_01286
group_1079	gtaB	UTP--glucose-1-phosphate uridylyltransferase	3	3	1	162	5	230	48		401	872	715		11301_C1_03312	11302_C2_01971		11305_C12_01723
ribZ_4		hypothetical protein	3	10	3.34	1	8521	1	11737	Hypothetical protein with no hits to refseq/uniprot/clusters/cdd/tigrfams/pfam overlapping another protein with hits	272	743	414		11301_C1_02091 11301_C1_02953 11301_C1_03523				11306_EML1_02083 11306_EML1_02928 11306_EML1_03101				11310_SA3_02083 11310_SA3_03150 11310_SA3_02918 11310_SA3_03172
ycfH		Uncharacterized metal-dependent hydrolase YcfH	3	3	1	1	5207	1	11405		263	770	601		11301_C1_03317	11302_C2_01603		11305_C12_01235
metQ_2		Methionine-binding lipoprotein MetQ	3	3	1	1	170	1	10215		452	815	694		11301_C1_03319	11302_C2_01268		11305_C12_01516
group_1082	htrA	Serine protease Do-like HtrA	3	3	1	1	2344	1	953		479	1307	1031		11301_C1_03322	11302_C2_01670		11305_C12_01609
group_1083		Maltose epimerase	3	3	1	162	51	230	40		569	992	851		11301_C1_03324	11302_C2_01961		11305_C12_01710
group_1084	cydA	Cytochrome bd ubiquinol oxidase subunit 1	3	3	1	1	8964	1	12822		662	1418	1166		11301_C1_03327	11302_C2_00232		11305_C12_01068
group_1085		hypothetical protein	3	3	1	1	10510	1	3959		311	311	311		11301_C1_03330	11302_C2_01233		11305_C12_01549
group_1086		hypothetical protein	3	3	1	1	10435	1	13746		356	356	356		11301_C1_03331	11302_C2_01780		11305_C12_00266
group_1087		hypothetical protein	3	3	1	1	10434	1	5055		224	323	290		11301_C1_03332	11302_C2_01779		11305_C12_00265
group_1088		hypothetical protein	3	3	1	1	2315	1	860		662	1346	1118		11301_C1_03335	11302_C2_01648		11305_C12_01629
group_1090	der_1	GTPase Der	3	3	1	1	13806	1	13277		776	1121	1006		11301_C1_03337	11302_C2_00698		11305_C12_00079
group_1091	ackA_1	Acetate kinase	3	3	1	1	2627	1	13763		788	1193	1058		11301_C1_03338	11302_C2_00142		11305_C12_00983
group_1093		hypothetical protein	3	3	1	1	8974	1	12832	Hypothetical protein with no hits to refseq/uniprot/clusters/cdd/tigrfams/pfam overlapping another protein with hits	209	1460	1043		11301_C1_03340	11302_C2_00242		11305_C12_01078
ygcS		Inner membrane metabolite transport protein YgcS	3	3	1	1	4124	1	5002		497	1349	1065		11301_C1_03341	11302_C2_00413		11305_C12_00451
prkC		Serine/threonine-protein kinase PrkC	3	3	1	1	13118	1	1783	Hypothetical protein with no hits to refseq/uniprot/clusters/cdd/tigrfams/pfam overlapping another protein with hits	179	1703	1195		11301_C1_03342	11302_C2_00583		11305_C12_00194
secY		Protein translocase subunit SecY	3	3	1	1	9356	238	4		635	1298	1077		11301_C1_03343	11302_C2_00993		11305_C12_00812
group_1097		hypothetical protein	3	3	1	1	8973	1	12831		548	1055	886		11301_C1_03344	11302_C2_00241		11305_C12_01077
group_1098		hypothetical protein	3	3	1	1	3013	1	13263	Hypothetical protein with no hits to refseq/uniprot/clusters/cdd/tigrfams/pfam overlapping another protein with hits	152	239	210		11301_C1_03345	11302_C2_00649		11305_C12_00128
epsL		Uncharacterized sugar transferase EpsL	3	3	1	1	6051	1	7867		638	665	656		11301_C1_03347	11302_C2_00853		11305_C12_00674
group_1101		Aspartate aminotransferase	3	3	1	1	8902	1	13203		575	1181	979		11301_C1_03350	11302_C2_00510		11305_C12_00341
cadA_2		Cadmium, zinc and cobalt-transporting ATPase	3	3	1	1	14487	1	3906		614	1931	1492		11301_C1_03351	11302_C2_01480		11305_C12_00585
cugP		UTP--glucose-1-phosphate uridylyltransferase	3	3	1	1	5929	1	7897		593	701	665		11301_C1_03352	11302_C2_00890		11305_C12_00707
ykuL		CBS domain-containing protein YkuL	3	3	1	1	13950	1	8990		197	464	375		11301_C1_03353	11302_C2_00731		11305_C12_00047
group_1105		hypothetical protein	3	3	1	162	3	230	46	Hypothetical protein with no hits to refseq/uniprot/clusters/cdd/tigrfams/pfam overlapping another protein with hits	533	896	771		11301_C1_03354	11302_C2_01973		11305_C12_01725
fabG_1		3-oxoacyl-[acyl-carrier-protein] reductase FabG	3	3	1	1	10147	1	12052		293	725	581		11301_C1_03356	11302_C2_00123		11305_C12_00964
purD		Phosphoribosylamine--glycine ligase	3	3	1	1	11029	1	13186		338	1256	950		11301_C1_03357	11302_C2_00528		11305_C12_00323
ytrB		ABC transporter ATP-binding protein YtrB	3	3	1	1	10538	1	4912	Hypothetical protein with no hits to refseq/uniprot/clusters/cdd/tigrfams/pfam overlapping another protein with hits	365	878	707		11301_C1_03361	11302_C2_00793		11305_C12_00611
ycaM_1		Inner membrane transporter YcaM	3	3	1	1	8678	1	10234		461	1439	1113		11301_C1_03365	11302_C2_01287		11305_C12_01497
group_1113		hypothetical protein	3	3	1	1	13307	1	2191		317	365	349		11301_C1_03367	11302_C2_00316		11305_C12_01131
recQ		ATP-dependent DNA helicase RecQ	3	3	1	1	3788	232	8		740	1445	1210		11301_C1_03369	11302_C2_00356		11305_C12_01163
fliY_2		L-cystine-binding protein FliY	3	3	1	1	11357	1	14026		689	875	813		11301_C1_03372	11302_C2_00202		11305_C12_01039
manX_2		PTS system mannose-specific EIIAB component	3	3	1	1	10493	1	3942		371	998	789		11301_C1_03373	11302_C2_01216		11305_C12_01562
group_1117	ald	Alanine dehydrogenase	3	3	1	1	8158	1	12916		338	1103	848		11301_C1_03374	11302_C2_01311		11305_C12_01412
pepS		Aminopeptidase PepS	3	3	1	162	12	230	44		725	1235	1065		11301_C1_03375	11302_C2_01965		11305_C12_01714
group_1119	aldC	Alpha-acetolactate decarboxylase	3	3	1	1	8686	1	10196		557	716	663		11301_C1_03381	11302_C2_01976		11305_C12_01478
nrnA		Probable bifunctional oligoribonuclease and PAP phosphatase NrnA	3	3	1	1	2625	1	13765		347	974	765		11301_C1_03387	11302_C2_00144		11305_C12_00985
fimA		Manganese ABC transporter substrate-binding lipoprotein	3	3	1	1	9910	1	10029		542	866	758		11301_C1_03388	11302_C2_00818		11305_C12_00638
group_1123		hypothetical protein	3	3	1	1	9923	1	10042	Hypothetical protein with no hits to refseq/uniprot/clusters/cdd/tigrfams/pfam overlapping another protein with hits	293	812	639		11301_C1_03390	11302_C2_00831		11305_C12_00651
yvgN_1		Glyoxal reductase	3	3	1	1	7005	1	4957		257	860	659		11301_C1_03394	11302_C2_00488		11305_C12_00363
rplA		50S ribosomal protein L1	3	3	1	1	4542	2	7		503	692	629		11301_C1_03396	11302_C2_00033		11305_C12_00874
atpG		ATP synthase gamma chain	3	3	1	1	11457	241	1		395	929	751		11301_C1_03397	11302_C2_00601		11305_C12_00176
group_1128		hypothetical protein	3	3	1	1	1556	1	11352		317	1277	957		11301_C1_03398	11302_C2_01992		11305_C12_01280
yycI		Two-component system WalR/WalK regulatory protein YycI	3	3	1	1	2347	1	956		566	800	722		11301_C1_03400	11302_C2_01667		11305_C12_01612
emrB_1		Multidrug export protein EmrB	3	3	1	1	10479	1	3928	Hypothetical protein with no hits to refseq/uniprot/clusters/cdd/tigrfams/pfam overlapping another protein with hits	338	1400	1046		11301_C1_03404	11302_C2_01202		11305_C12_01576
group_1132	dhaL	PTS-dependent dihydroxyacetone kinase, ADP-binding subunit DhaL	3	3	1	1	10520	1	3914		377	584	515		11301_C1_03406	11302_C2_01472		11305_C12_00593
group_1133	glcR_1	HTH-type transcriptional repressor GlcR	3	3	1	1	4110	1	5016		632	752	712		11301_C1_03408	11302_C2_00429		11305_C12_00437
group_1134	trmB	tRNA (guanine-N(7)-)-methyltransferase	3	3	1	1	13965	1	9004		299	638	525		11301_C1_03410	11302_C2_00717		11305_C12_00061
gpsA		Glycerol-3-phosphate dehydrogenase [NAD(P)+]	3	3	1	1	11507	1	6337		359	1016	797		11301_C1_03413	11302_C2_01408		11305_C12_01312
ppaC		Manganese-dependent inorganic pyrophosphatase	3	3	1	1	4109	1	5017		599	920	813		11301_C1_03414	11302_C2_00430		11305_C12_00436
group_1137		hypothetical protein	3	3	1	1	8160	1	12918	Hypothetical protein with no hits to refseq/uniprot/clusters/cdd/tigrfams/pfam overlapping another protein with hits	356	509	458		11301_C1_03416	11302_C2_01309		11305_C12_01410
group_1138	trmFO	Methylenetetrahydrofolate--tRNA-(uracil-5-)-methyltransferase TrmFO	3	3	1	1	7016	1	4983		431	1310	1017		11301_C1_03417	11302_C2_00477		11305_C12_00374
group_1139		hypothetical protein	3	3	1	1	8983	1	12841		578	605	596		11301_C1_03419	11302_C2_00251		11305_C12_01087
metE_2		5-methyltetrahydropteroyltriglutamate--homocysteine methyltransferase	3	3	1	1	185	1	3972	Hypothetical protein with no hits to refseq/uniprot/clusters/cdd/tigrfams/pfam overlapping another protein with hits	617	1124	954		11301_C1_03421	11302_C2_01253		11305_C12_01529
group_1141	pbuG	Guanine/hypoxanthine permease PbuG	3	3	1	1	1461	1	6317		236	1313	954		11301_C1_03422	11302_C2_01429		11305_C12_01293
group_1143		DegV domain-containing protein SA0704	3	3	1	1	3771	1	5965		587	872	777		11301_C1_03426	11302_C2_00383		11305_C12_00481
nrnB		Oligoribonuclease NrnB	3	3	1	1	1450	1	6328		287	1091	823		11301_C1_03428	11302_C2_01418		11305_C12_01302
artM		Arginine transport ATP-binding protein ArtM	3	3	1	1	9929	1	10048		347	740	609		11301_C1_03430	11302_C2_00837		11305_C12_00657
ldhA		D-lactate dehydrogenase	3	3	1	1	1545	1	11418		644	989	874		11301_C1_03431	11302_C2_01616		11305_C12_01248
group_1148	tsaB	tRNA threonylcarbamoyladenosine biosynthesis protein TsaB	3	3	1	1	4715	2	37		614	731	692		11301_C1_03433	11302_C2_00054		11305_C12_00895
xerC_7		Tyrosine recombinase XerC	3	3	1	1	13310	1	2194		548	896	780		11301_C1_03435	11302_C2_00313		11305_C12_01128
glnP_1		Probable glutamine ABC transporter permease protein GlnP	3	3	1	1	9405	1	9953		479	653	595		11301_C1_03436	11302_C2_00965		11305_C12_00784
amt		Ammonia channel	3	3	1	1	1540	1	11413		437	1307	1017		11301_C1_03439	11302_C2_01611		11305_C12_01243
coaA		Pantothenate kinase	3	3	1	1	9931	1	10050		512	920	784		11301_C1_03440	11302_C2_00839		11305_C12_00659
pdhA		Pyruvate dehydrogenase E1 component subunit alpha	3	3	1	1	166	1	10219		374	1097	856		11301_C1_03442	11302_C2_01272		11305_C12_01512
group_1154	yqfL	Putative pyruvate, phosphate dikinase regulatory protein	3	3	1	1	2946	1	12845		560	812	728		11301_C1_03443	11302_C2_00499		11305_C12_00352
purF		Amidophosphoribosyltransferase	3	3	1	1	11033	1	13182		233	1451	1045		11301_C1_03444	11302_C2_00532		11305_C12_00319
group_1156	rplJ	50S ribosomal protein L10	3	3	1	1	4541	2	8		347	503	451		11301_C1_03447	11302_C2_00034		11305_C12_00875
group_1157	gdpP	Cyclic-di-AMP phosphodiesterase GdpP	3	3	1	1	11990	1	14221		137	2033	1401		11301_C1_03451	11302_C2_01989		11305_C12_00501
yveL		Putative tyrosine-protein kinase YveL	3	3	1	1	6048	1	7864		407	725	619		11301_C1_03455	11302_C2_00850		11305_C12_00671
dapB		4-hydroxy-tetrahydrodipicolinate reductase	3	3	1	1	2941	1	4952		191	788	589		11301_C1_03456	11302_C2_00493		11305_C12_00358
rbsK/rbiA_1		Bifunctional ribokinase/ribose-5-phosphate isomerase A	3	3	1	1	9401	1	9949		581	677	645		11301_C1_03460	11302_C2_00969		11305_C12_00788
cysM		Cysteine synthase	3	3	1	1	2319	1	864		155	917	663		11301_C1_03461	11302_C2_01652		11305_C12_01625
nrdF2		Ribonucleoside-diphosphate reductase subunit beta nrdF2	3	3	1	1	4537	2	12		320	980	760		11301_C1_03462	11302_C2_00038		11305_C12_00879
rbsK/rbiA_2		Bifunctional ribokinase/ribose-5-phosphate isomerase A	3	3	1	163	25	231	25		548	923	798		11301_C1_03463	11302_C2_01857		11305_C12_01784
endA		DNA-entry nuclease	3	3	1	1	10514	1	3908		500	830	720		11301_C1_03465	11302_C2_01478		11305_C12_00587
nhaC_2		Na(+)/H(+) antiporter NhaC	3	3	1	1	13297	1	2180		440	1385	1070		11301_C1_03466	11302_C2_00326		11305_C12_01141
mreD		Rod shape-determining protein MreD	3	3	1	1	11362	1	14031		329	512	451		11301_C1_03467	11302_C2_00197		11305_C12_01034
ligA		DNA ligase	3	3	1	1	1776	1	3570		431	2018	1489		11301_C1_03469	11302_C2_01695		11305_C12_01829
macB_1		Macrolide export ATP-binding/permease protein MacB	3	3	1	1	9426	1	9989		251	1220	897		11301_C1_03470	11302_C2_00950		11305_C12_00769
patA_1		Putative N-acetyl-LL-diaminopimelate aminotransferase	3	3	1	1	4111	1	5015		299	1163	875		11301_C1_03471	11302_C2_00428		11305_C12_00438
group_1171		hypothetical protein	3	3	1	1	10132	1	12037	Hypothetical protein with no hits to refseq/uniprot/clusters/cdd/tigrfams/pfam overlapping another protein with hits	326	683	564		11301_C1_03472	11302_C2_00108		11305_C12_00949
glcR_2		HTH-type transcriptional repressor GlcR	3	3	1	1	10481	1	3930		389	776	647		11301_C1_03474	11302_C2_01204		11305_C12_01574
group_1174		hypothetical protein	3	3	1	1	10528	1	4902		110	113	111		11301_C1_03479	11302_C2_00783		11305_C12_00601
group_1176		hypothetical protein	3	3	1	1	10437	1	13748	Hypothetical protein with no hits to refseq/uniprot/clusters/cdd/tigrfams/pfam overlapping another protein with hits	377	377	377		11301_C1_03482	11302_C2_01782		11305_C12_00268
group_1177	sbcC	Nuclease SbcCD subunit C	3	3	1	1	2226	3	63		209	3101	2137		11301_C1_03483	11302_C2_01018		11305_C12_00839
ywpJ_2		Putative phosphatase HI_0003	3	3	1	1	10482	1	3931		140	806	584		11301_C1_03485	11302_C2_01205		11305_C12_01573
group_1179	rsmH	Ribosomal RNA small subunit methyltransferase H	3	3	1	1	11351	1	14020		491	944	793		11301_C1_03486	11302_C2_00208		11305_C12_01045
group_118		hypothetical protein	3	4	1.34	1	7109	1	4872		452	2081	1220		11301_C1_03284	11302_C2_01382 11302_C2_01381		11305_C12_01458
noc		Nucleoid occlusion protein	3	3	1	1	5136	1	10006		422	842	702		11301_C1_03487	11302_C2_00811		11305_C12_00631
group_1181		NADH dehydrogenase-like protein SA0802	3	3	1	1	8970	1	12828		248	1205	886		11301_C1_03489	11302_C2_00238		11305_C12_01074
pgl		6-phosphogluconolactonase	3	3	1	1	10137	1	12042		380	1025	810		11301_C1_03490	11302_C2_00113		11305_C12_00954
addA		ATP-dependent helicase/nuclease subunit A	3	3	1	1	10547	1	4921		506	3746	2666		11301_C1_03491	11302_C2_00802		11305_C12_00620
glnQ_4		Glutamine transport ATP-binding protein GlnQ	3	3	1	1	9408	1	9956		437	737	637		11301_C1_03493	11302_C2_00962		11305_C12_00781
group_1185	spoIIIE	DNA translocase SpoIIIE	3	3	1	1	10144	1	12049		239	2279	1599		11301_C1_03494	11302_C2_00120		11305_C12_00961
yitU		5-amino-6-(5-phospho-D-ribitylamino)uracil phosphatase YitU	3	3	1	1	8803	1	12599		218	809	612		11301_C1_03496	11302_C2_00258		11305_C12_01094
rnhA_2		Ribonuclease HI	3	3	1	163	18	231	18		308	659	542		11301_C1_03500	11302_C2_01865		11305_C12_01792
coaBC		Coenzyme A biosynthesis bifunctional protein CoaBC	3	3	1	1	11445	1	1778		425	1199	941		11301_C1_03503	11302_C2_00588		11305_C12_00189
mtrR		HTH-type transcriptional regulator MtrR	3	3	1	1	1823	1	3649	Hypothetical protein with no hits to refseq/uniprot/clusters/cdd/tigrfams/pfam overlapping another protein with hits	242	593	476		11301_C1_03506	11302_C2_01506		11305_C12_00555
smc_1		hypothetical protein	3	4	1.34	1	11295	1	13906	Hypothetical protein with no hits to refseq/uniprot/clusters/cdd/tigrfams/pfam overlapping another protein with hits	692	2393	1322		11301_C1_03326	11302_C2_00178		11305_C12_01014 11305_C12_01015
group_1190	ctpF	Probable cation-transporting ATPase F	3	3	1	1	5132	1	10002		335	2645	1875		11301_C1_03507	11302_C2_00807		11305_C12_00626
mnaA		UDP-N-acetylglucosamine 2-epimerase	3	3	1	162	11	230	53		488	1148	927		11301_C1_03508	11302_C2_01966		11305_C12_01715
group_1192		hypothetical protein	3	3	1	1	11025	1	13190	Hypothetical protein with no hits to refseq/uniprot/clusters/cdd/tigrfams/pfam overlapping another protein with hits	209	209	209		11301_C1_03511	11302_C2_00523		11305_C12_00328
group_1193	lytC	N-acetylmuramoyl-L-alanine amidase LytC	3	3	1	1	3791	232	11		401	848	699		11301_C1_03512	11302_C2_00359		11305_C12_01166
group_1194	ltaS1_1	Lipoteichoic acid synthase 1	3	3	1	1	13948	1	8988		314	2186	1562		11301_C1_03517	11302_C2_00733		11305_C12_00045
group_1195		hypothetical protein	3	3	1	1	210	1	4159	Hypothetical protein with no hits to refseq/uniprot/clusters/cdd/tigrfams/pfam overlapping another protein with hits	410	410	410		11301_C1_03518	11302_C2_01251		11305_C12_01531
lytR_3		Transcriptional regulator LytR	3	3	1	1	8693	1	10203		416	1082	860		11301_C1_03519	11302_C2_01983		11305_C12_01485
group_1198		Probable ABC transporter ATP-binding protein HI_0664	3	3	1	1	8967	1	12825		410	1760	1310		11301_C1_03525	11302_C2_00235		11305_C12_01071
group_1199		hypothetical protein	3	3	1	1	12005	1	9747	Hypothetical protein with no hits to refseq/uniprot/clusters/cdd/tigrfams/pfam overlapping another protein with hits	368	509	462		11301_C1_03527	11302_C2_01898		11305_C12_01668
xpkA_1		Xylulose-5-phosphate phosphoketolase	3	3	1	1	6075	1	6399		191	2360	1637		11301_C1_03528	11302_C2_00901		11305_C12_00717
pncA		Nicotinamidase/pyrazinamidase	3	3	1	1	6074	1	7887	Hypothetical protein with no hits to refseq/uniprot/clusters/cdd/tigrfams/pfam overlapping another protein with hits	197	548	431		11301_C1_03529	11302_C2_00900		11305_C12_00716
oppF		Oligopeptide transport ATP-binding protein OppF	3	3	1	1	1831	1	3640		401	947	765		11301_C1_03530	11302_C2_01515		11305_C12_00548
group_1203	pfkA	ATP-dependent 6-phosphofructokinase	3	3	1	1	4159	1	6079		458	962	794		11301_C1_03532	11302_C2_00392		11305_C12_00472
group_1204		hypothetical protein	3	3	1	1	8049	1	12879		239	671	527		11301_C1_03533	11302_C2_01128		11305_C12_01340
group_1205		hypothetical protein	3	3	1	1	10421	1	5088	Hypothetical protein with no hits to refseq/uniprot/clusters/cdd/tigrfams/pfam overlapping another protein with hits	326	326	326		11301_C1_03536	11302_C2_01766		11305_C12_00250
lacS		Lactose permease	3	3	1	1	11469	1	6390		278	1934	1382		11301_C1_03537	11302_C2_01403		11305_C12_01317
parA		Chromosome partitioning protein ParA	3	3	1	1	7101	1	4864		485	812	703		11301_C1_03539	11302_C2_01372		11305_C12_01450
macB_3		Macrolide export ATP-binding/permease protein MacB	3	3	1	1	5227	1	11385		344	1985	1438		11301_C1_03542	11302_C2_01582		11305_C12_01214
group_1209	dgkA	Undecaprenol kinase	3	3	1	1	3794	232	14		269	416	367		11301_C1_03543	11302_C2_00362		11305_C12_01169
dinG_2		hypothetical protein	3	4	1.34	1	1466	1	6312		302	2366	1363		11301_C1_03418 11301_C1_03622	11302_C2_01433		11305_C12_01289
rex		Redox-sensing transcriptional repressor Rex	3	3	1	1	4719	2	33		101	641	461		11301_C1_03545	11302_C2_00058		11305_C12_00899
sufU		Zinc-dependent sulfurtransferase SufU	3	3	1	1	10838	1	2346		230	449	376		11301_C1_03546	11302_C2_01075		11305_C12_01866
ssbA		Single-stranded DNA-binding protein A	3	3	1	1	12296	1	700		200	551	434		11301_C1_03547	11302_C2_01912		11305_C12_01654
arsC		Glutaredoxin arsenate reductase	3	3	1	1	3802	232	24		413	416	415		11301_C1_03549	11302_C2_00370		11305_C12_01177
group_1215	mecA	Adapter protein MecA	3	3	1	163	2	231	2		413	761	645		11301_C1_03552	11302_C2_01881		11305_C12_01808
group_1216	argR_1	Arginine repressor	3	3	1	1	14187	1	1845		269	458	395		11301_C1_03553	11302_C2_00661		11305_C12_00116
group_1218	pyrC	Dihydroorotase	3	3	1	1	7343	233	5		122	1289	900		11301_C1_03555	11302_C2_01562		11305_C12_01194
group_1219	pyrB	Aspartate carbamoyltransferase	3	3	1	1	7342	233	4		212	950	704		11301_C1_03556	11302_C2_01561		11305_C12_01193
glpQ		Glycerophosphodiester phosphodiesterase	3	4	1.34	1	5133	1	10003	Hypothetical protein with no hits to refseq/uniprot/clusters/cdd/tigrfams/pfam overlapping another protein with hits	317	1589	839		11301_C1_03477	11302_C2_00808		11305_C12_00627 11305_C12_00628
group_1220	ywpJ	Phosphatase YwpJ	3	3	1	1	10126	1	12031		455	875	735		11301_C1_03557	11302_C2_00102		11305_C12_00943
gla		Glycerol facilitator-aquaporin gla	3	3	1	1	13949	1	8989		203	737	559		11301_C1_03561	11302_C2_00732		11305_C12_00046
mtlF		Mannitol-specific phosphotransferase enzyme IIA component	3	3	1	1	10535	1	4909		287	443	391		11301_C1_03562	11302_C2_00790		11305_C12_00608
pspB_2		Putative phosphoserine phosphatase 2	3	3	1	1	10483	1	3932	Hypothetical protein with no hits to refseq/uniprot/clusters/cdd/tigrfams/pfam overlapping another protein with hits	257	596	483		11301_C1_03563	11302_C2_01206		11305_C12_01572
pyrR		Bifunctional protein pyrR	3	3	1	1	4102	1	5024		242	536	438		11301_C1_03564	11302_C2_00437		11305_C12_00429
pepV		Beta-Ala-Xaa dipeptidase	3	3	1	1	13904	1	8937		266	1409	1028		11301_C1_03567	11302_C2_00754		11305_C12_00027
hrcA		Heat-inducible transcription repressor HrcA	3	3	1	1	2997	1	12337		455	1052	853		11301_C1_03568	11302_C2_00623		11305_C12_00154
csbC		Probable metabolite transport protein CsbC	3	3	1	1	8062	1	4827	Hypothetical protein with no hits to refseq/uniprot/clusters/cdd/tigrfams/pfam overlapping another protein with hits	140	1259	886		11301_C1_03570	11302_C2_01336		11305_C12_01433
group_1229	yvcJ	Nucleotide-binding protein YvcJ	3	3	1	1	4866	236	5		374	881	712		11301_C1_03571	11302_C2_00083		11305_C12_00924
group_123		hypothetical protein	3	4	1.34	1	10567	1	9587	Hypothetical protein with no hits to refseq/uniprot/clusters/cdd/tigrfams/pfam overlapping another protein with hits	362	1229	809		11301_C1_03495	11302_C2_01091 11302_C2_01083		11305_C12_01858
cshA		ATP-dependent RNA helicase CshA	3	3	1	1	1458	1	6320		263	1478	1073		11301_C1_03574	11302_C2_01426		11305_C12_01296
group_1231		hypothetical protein	3	3	1	1	10548	1	4922		254	668	530		11301_C1_03575	11302_C2_00803		11305_C12_00621
group_1232		hypothetical protein	3	3	1	1	8689	1	10199	Hypothetical protein with no hits to refseq/uniprot/clusters/cdd/tigrfams/pfam overlapping another protein with hits	299	659	539		11301_C1_03576	11302_C2_01979		11305_C12_01481
yutF		Acid sugar phosphatase	3	3	1	163	30	231	37		203	773	583		11301_C1_03577	11302_C2_01845		11305_C12_01772
cvfB		Conserved virulence factor B	3	3	1	1	13301	1	2185		185	866	639		11301_C1_03581	11302_C2_00322		11305_C12_01137
fabH_1		3-oxoacyl-[acyl-carrier-protein] synthase 3	3	3	1	1	4558	1	1048		434	980	798		11301_C1_03582	11302_C2_00015		11305_C12_01889
group_1237		hypothetical protein	3	3	1	1	8113	1	4755	Hypothetical protein with no hits to refseq/uniprot/clusters/cdd/tigrfams/pfam overlapping another protein with hits	209	1280	923		11301_C1_03585	11302_C2_01159		11305_C12_01367
rimI		N-alpha-acetyltransferase RimI	3	3	1	1	4716	2	36		341	524	463		11301_C1_03590	11302_C2_00055		11305_C12_00896
group_1239	clpC_2	ATP-dependent Clp protease ATP-binding subunit ClpC	3	3	1	1	8103	1	4745		410	1820	1350		11301_C1_03591	11302_C2_01149		11305_C12_01357
group_124		hypothetical protein	3	4	1.34	1	8043	1	12875		119	482	268		11301_C1_03651	11302_C2_01123		11305_C12_01336 11305_C12_01335
group_1240		hypothetical protein	3	3	1	1	13956	1	8996	Hypothetical protein with no hits to refseq/uniprot/clusters/cdd/tigrfams/pfam overlapping another protein with hits	179	344	289		11301_C1_03592	11302_C2_00725		11305_C12_00053
glgC		Glucose-1-phosphate adenylyltransferase	3	3	1	162	39	230	28		257	1142	847		11301_C1_03593	11302_C2_01814		11305_C12_01697
group_1242	dnaI	Primosomal protein DnaI	3	3	1	1	13977	1	9017		182	929	680		11301_C1_03594	11302_C2_00704		11305_C12_00073
rsmI		Ribosomal RNA small subunit methyltransferase I	3	3	1	1	4712	2	40		326	881	696		11301_C1_03596	11302_C2_00051		11305_C12_00892
dnaC		Replicative DNA helicase	3	3	1	1	11992	1	14223		347	1391	1043		11301_C1_03598	11302_C2_01987		11305_C12_00503
group_1245	yciB_4	Putative L,D-transpeptidase YciB	3	3	1	1	8697	1	10207		386	740	622		11301_C1_03600	11302_C2_01295		11305_C12_01489
accA		Acetyl-coenzyme A carboxylase carboxyl transferase subunit alpha	3	3	1	1	13920	1	8953		266	788	614		11301_C1_03602	11302_C2_00737		11305_C12_00041
group_1247	lytR_2	Transcriptional regulator LytR	3	3	1	1	9116	1	9970		299	1136	857		11301_C1_03606	11302_C2_00931		11305_C12_00750
group_1248		Nucleoid-associated protein Cthe_2143	3	3	1	1	4444	2	129		158	314	262		11301_C1_03607	11302_C2_00045		11305_C12_00886
mdtG_4		hypothetical protein	3	3	1	1	10120	1	12025		275	1181	879		11301_C1_03608	11302_C2_00096		11305_C12_00937
group_1250	phoP	Alkaline phosphatase synthesis transcriptional regulatory protein PhoP	3	3	1	1	4759	1	10593		281	701	561		11301_C1_03609	11302_C2_00072		11305_C12_00913
uppS		Ditrans,polycis-undecaprenyl-diphosphate synthase ((2E,6E)-farnesyl-diphosphate specific)	3	3	1	1	3002	1	12334		356	782	640		11301_C1_03610	11302_C2_00636		11305_C12_00141
group_1253	tagH	Teichoic acids export ATP-binding protein TagH	3	3	1	1	11506	1	6336		389	1442	1091		11301_C1_03614	11302_C2_01407		11305_C12_01313
pdhC		Dihydrolipoyllysine-residue acetyltransferase component of pyruvate dehydrogenase complex	3	3	1	1	164	1	10221		176	1280	912		11301_C1_03621	11302_C2_01274		11305_C12_01510
group_1255	ettA	Energy-dependent translational throttle protein EttA	3	3	1	1	2939	1	4954		332	1907	1382		11301_C1_03623	11302_C2_00491		11305_C12_00360
hflX		GTPase HflX	3	3	1	1	9399	1	9947		206	1259	908		11301_C1_03624	11302_C2_00971		11305_C12_00790
group_1257		hypothetical protein	3	3	1	1	4128	1	4998		272	656	528		11301_C1_03626	11302_C2_00409		11305_C12_00455
odcI		Inducible ornithine decarboxylase	3	3	1	1	174	1	10211		248	2099	1482		11301_C1_03628	11302_C2_01264		11305_C12_01520
group_1259	hslO	33 kDa chaperonin	3	3	1	1	2243	3	80		179	890	653		11301_C1_03629	11302_C2_01034		11305_C12_00856
pbuO		Guanine/hypoxanthine permease PbuO	3	3	1	1	8971	1	12829		347	1289	975		11301_C1_03630	11302_C2_00239		11305_C12_01075
trmL		tRNA (cytidine(34)-2'-O)-methyltransferase	3	3	1	1	10143	1	12048		275	512	433		11301_C1_03632	11302_C2_00119		11305_C12_00960
group_1262		hypothetical protein	3	3	1	1	7105	1	4868	Hypothetical protein with no hits to refseq/uniprot/clusters/cdd/tigrfams/pfam overlapping another protein with hits	359	992	781		11301_C1_03634	11302_C2_01377		11305_C12_01454
mutL		DNA mismatch repair protein MutL	3	3	1	1	10153	1	12058		275	1979	1411		11301_C1_03635	11302_C2_00129		11305_C12_00970
urdA_2		Fumarate reductase flavoprotein subunit	3	3	1	1	1808	1	3601		218	1385	996		11301_C1_03638	11302_C2_01723		11305_C12_01843
group_1265		hypothetical protein	3	3	1	1	9908	1	10027		383	746	625		11301_C1_03639	11302_C2_00816		11305_C12_00636
iolW		scyllo-inositol 2-dehydrogenase (NADP(+))	3	3	1	162	45	230	34		329	1010	783		11301_C1_03641	11302_C2_01808		11305_C12_01703
group_1267	rpoE	Probable DNA-directed RNA polymerase subunit delta	3	3	1	1	1479	1	11350		251	590	477		11301_C1_03642	11302_C2_01440		11305_C12_01282
kstR2		HTH-type transcriptional repressor KstR2	3	3	1	1	5212	1	11400		236	647	510		11301_C1_03643	11302_C2_01598		11305_C12_01230
group_1269		hypothetical protein	3	3	1	1	10433	1	5056	Hypothetical protein with no hits to refseq/uniprot/clusters/cdd/tigrfams/pfam overlapping another protein with hits	341	1199	913		11301_C1_03645	11302_C2_01778		11305_C12_00264
pepDA_2		Dipeptidase A	3	4	1.34	1	5469	1	4588		332	1427	1059				11304_C5_01418				11308_R91_00593 11308_R91_00594			11311_SA5_00973
cydD		ATP-binding/permease protein CydD	3	3	1	1	8966	1	12824		128	1724	1192		11301_C1_03648	11302_C2_00234		11305_C12_01070
ziaR_2		Transcriptional repressor SmtB homolog	3	3	1	163	17	231	17	Hypothetical protein with no hits to refseq/uniprot/clusters/cdd/tigrfams/pfam overlapping another protein with hits	227	356	313		11301_C1_03649	11302_C2_01866		11305_C12_01793
group_1273	ndkA	Nucleoside diphosphate kinase	3	3	1	1	7040	1	5143		242	437	372		11301_C1_03650	11302_C2_01937		11305_C12_01763
group_1274		hypothetical protein	3	3	1	1	6080	1	6395	Hypothetical protein with no hits to refseq/uniprot/clusters/cdd/tigrfams/pfam overlapping another protein with hits	287	287	287		11301_C1_03653	11302_C2_01396		11305_C12_01324
group_1275	mvaA	3-hydroxy-3-methylglutaryl-coenzyme A reductase	3	3	1	1	5210	1	11402		350	1265	960		11301_C1_03654	11302_C2_01600		11305_C12_01232
group_1276		hypothetical protein	3	3	1	1	8112	1	4754		197	197	197		11301_C1_03655	11302_C2_01158		11305_C12_01366
gmuC_1		PTS system oligo-beta-mannoside-specific EIIC component	3	4	1.34	1	8020	1	4801		548	1337	1012				11304_C5_01465				11308_R91_00547 11308_R91_00546			11311_SA5_01342
lytN_1		Probable cell wall hydrolase LytN	3	3	1	1	8962	1	12820		617	1007	877			11302_C2_00230		11305_C12_01066				11309_R95_02039
alsE		D-allulose-6-phosphate 3-epimerase	3	3	1	1	3733	1	8404		689	692	690	11300_A1_00412						11307_R1_00041		11309_R95_03422
group_138		hypothetical protein	3	5	1.67	1	13547	1	5650		194	194	194	11300_A1_00712 11300_A1_00777 11300_A1_02903						11307_R1_02386		11309_R95_01296
srlA		PTS system glucitol/sorbitol-specific EIIC component	3	3	1	1	10966	1	2334		542	569	551			11302_C2_01063		11305_C12_01729						11311_SA5_01283
group_16		hypothetical protein	3	8	2.67	1	1261	1	5731		116	455	357	11300_A1_00705 11300_A1_00709 11300_A1_02737						11307_R1_02771 11307_R1_02131		11309_R95_02728 11309_R95_02729 11309_R95_02678
bga_4		Beta-galactosidase	3	5	1.67	1	10648	1	8639		143	1775	572	11300_A1_02722 11300_A1_02723						11307_R1_02147 11307_R1_02146		11309_R95_01660
group_1706	araD	L-ribulose-5-phosphate 4-epimerase	3	3	1	1	10962	1	4581		728	728	728				11304_C5_01411				11308_R91_00601			11311_SA5_01279
manZ_5		PTS system mannose-specific EIID component	3	3	1	1	4622	1	1109		911	911	911				11304_C5_01898				11308_R91_01395			11311_SA5_01450
oatA_1		hypothetical protein	3	7	2.34	1	9013	1	12686		206	1847	944		11301_C1_00263 11301_C1_02528 11301_C1_02529				11306_EML1_00263 11306_EML1_02520				11310_SA3_00263 11310_SA3_02482
mraZ		Transcriptional regulator MraZ	3	3	1	1	7146	1	7572		431	437	433	11300_A1_02696						11307_R1_02172		11309_R95_02571
dnaJ		Chaperone protein DnaJ	3	3	1	1	14337	1	8291		1166	1169	1168	11300_A1_00256						11307_R1_02356		11309_R95_00211
group_1810		hypothetical protein	3	3	1	1	994	1	7389		797	803	801	11300_A1_02849						11307_R1_02523		11309_R95_02765
group_192		hypothetical protein	3	4	1.34	1	6558	1	3304		239	1718	1184		11301_C1_02155 11301_C1_02547				11306_EML1_02146				11310_SA3_02496
topB_3		DNA topoisomerase 3	3	9	3	1	8774	1	12751		629	2135	1456		11301_C1_02509 11301_C1_02735 11301_C1_03035				11306_EML1_02501 11306_EML1_02838 11306_EML1_03075				11310_SA3_02463 11310_SA3_02876 11310_SA3_03109
pinR_2		Serine recombinase PinR	3	7	2.34	1	8266	1	11654		284	569	521		11301_C1_02534 11301_C1_03058				11306_EML1_02884 11306_EML1_03035				11310_SA3_02509 11310_SA3_03043 11310_SA3_03179
noxE		NADH oxidase	3	4	1.34	1	10526	1	4900		239	1343	814		11301_C1_03104 11301_C1_03105	11302_C2_00781		11305_C12_00599
group_204		hypothetical protein	3	4	1.34	1	9424	1	9987		314	1073	790		11301_C1_03128 11301_C1_03129	11302_C2_00948		11305_C12_00767
pepC		Aminopeptidase C	3	4	1.34	1	4562	1	1052		338	1334	979		11301_C1_03146 11301_C1_03147	11302_C2_00019		11305_C12_00860
group_206		hypothetical protein	3	3	1	1	1792	1	3586		374	743	546		11301_C1_03159	11302_C2_01711		11305_C12_01813
menE		2-succinylbenzoate--CoA ligase	3	3	1	1	8698	1	10208		1202	1433	1356		11301_C1_03174	11302_C2_01294		11305_C12_01490
group_210		hypothetical protein	3	3	1	1	2324	1	870		881	1391	1221		11301_C1_03187	11302_C2_01659		11305_C12_01620
group_211		hypothetical protein	3	3	1	1	10476	1	3925	Hypothetical protein with no hits to refseq/uniprot/clusters/cdd/tigrfams/pfam overlapping another protein with hits	968	1793	1518		11301_C1_03189	11302_C2_01199		11305_C12_01579
mleS		Malolactic enzyme	3	4	1.34	162	19	230	8		593	1625	1126		11301_C1_03205 11301_C1_03206	11302_C2_01834		11305_C12_01677
lytA_1		Autolysin	3	4	1.34	1	6067	1	7895	Hypothetical protein with no hits to refseq/uniprot/clusters/cdd/tigrfams/pfam overlapping another protein with hits	1253	1460	1381		11301_C1_03213	11302_C2_00892 11302_C2_00867		11305_C12_00709
group_214		hypothetical protein	3	3	1	1	8072	1	12908		359	563	440		11301_C1_03227	11302_C2_01314		11305_C12_01420
yflS		Putative malate transporter YflS	3	4	1.34	1	1809	1	3602		371	1421	961		11301_C1_03241 11301_C1_03242	11302_C2_01724		11305_C12_01842
group_216		Uncharacterized AAA domain-containing protein Rv2559c	3	4	1.34	1	11324	1	13912		617	1271	1040		11301_C1_03257	11302_C2_00184 11302_C2_01113		11305_C12_01021
group_217	smc_6	Chromosome partition protein Smc	3	3	1	1	10974	1	13743	Hypothetical protein with no hits to refseq/uniprot/clusters/cdd/tigrfams/pfam overlapping another protein with hits	881	4202	3095		11301_C1_03263	11302_C2_01788		11305_C12_00274
group_218	rlmCD_2	23S rRNA (uracil-C(5))-methyltransferase RlmCD	3	3	1	1	1782	1	3576		275	1379	1010		11301_C1_03276	11302_C2_01701		11305_C12_01823
radD		Putative DNA repair helicase RadD	3	3	1	1	9431	1	9994		203	2852	1969		11301_C1_03278	11302_C2_00955		11305_C12_00774
group_220		hypothetical protein	3	4	1.34	1	8098	1	4740		263	4046	2199		11301_C1_03279 11301_C1_03484	11302_C2_01144		11305_C12_01352
glpO		Alpha-glycerophosphate oxidase	3	4	1.34	1	10512	1	3961		632	1829	1294		11301_C1_03282 11301_C1_03297	11302_C2_01235		11305_C12_01547
lytH		L-Ala--D-Glu endopeptidase	3	3	1	1	2294	1	839		257	806	623		11301_C1_03283	11302_C2_01916		11305_C12_01650
group_223		hypothetical protein	3	3	1	1	10980	1	13737		164	1001	689		11301_C1_03307	11302_C2_01794		11305_C12_00280
xerD		Tyrosine recombinase XerD	3	3	1	1	13300	1	2184		404	893	723		11301_C1_03315	11302_C2_00323		11305_C12_01138
rocE		Amino-acid permease RocE	3	3	1	1	1829	1	3642		749	1367	1161		11301_C1_03318	11302_C2_01513		11305_C12_00550
rluD_4		Ribosomal large subunit pseudouridine synthase D	3	3	1	162	29	230	18		662	866	791		11301_C1_03321	11302_C2_01824		11305_C12_01687
helD_2		DNA helicase IV	3	4	1.34	1	5218	1	11394	Hypothetical protein with no hits to refseq/uniprot/clusters/cdd/tigrfams/pfam overlapping another protein with hits	212	2267	1307		11301_C1_03323 11301_C1_03524	11302_C2_01592		11305_C12_01224
group_228	pepF1_2	Oligoendopeptidase F, plasmid	3	3	1	163	4	231	4		563	1862	1414		11301_C1_03328	11302_C2_01879		11305_C12_01806
group_229		Uncharacterized ABC transporter ATP-binding protein Rv1273c	3	3	1	1	2326	1	872		659	1733	1375		11301_C1_03362	11302_C2_01661		11305_C12_01618
group_230	maa_6	Maltose O-acetyltransferase	3	3	1	1	1810	1	3603		569	704	614		11301_C1_03364	11302_C2_01725		11305_C12_01841
rfbX		Putative O-antigen transporter	3	3	1	1	5909	1	7917	Hypothetical protein with no hits to refseq/uniprot/clusters/cdd/tigrfams/pfam overlapping another protein with hits	329	1445	1073		11301_C1_03385	11302_C2_00871		11305_C12_00690
group_233		RNA-binding protein HI_1333	3	3	1	1	13805	1	13278		227	311	283		11301_C1_03389	11302_C2_00697		11305_C12_00080
group_235	pdhB	Pyruvate dehydrogenase E1 component subunit beta	3	4	1.34	1	165	1	10220		275	977	657		11301_C1_03402 11301_C1_03441	11302_C2_01273		11305_C12_01511
metA		Homoserine O-succinyltransferase	3	3	1	1	1869	1	10703		308	848	668		11301_C1_03405	11302_C2_01548		11305_C12_00513
group_237		hypothetical protein	3	4	1.34	1	13244	1	9593	Hypothetical protein with no hits to refseq/uniprot/clusters/cdd/tigrfams/pfam overlapping another protein with hits	203	407	257		11301_C1_03407	11302_C2_00300 11302_C2_00302		11305_C12_01116
yvgN_2		Glyoxal reductase	3	3	1	1	7094	1	4857		629	848	775		11301_C1_03427	11302_C2_01365		11305_C12_01438
group_240		hypothetical protein	3	4	1.34	1	10429	1	5060		164	1883	1024		11301_C1_03429 11301_C1_03617	11302_C2_01774		11305_C12_00260
group_241		hypothetical protein	3	3	1	1	9428	1	9991	Hypothetical protein with no hits to refseq/uniprot/clusters/cdd/tigrfams/pfam overlapping another protein with hits	182	485	384		11301_C1_03434	11302_C2_00952		11305_C12_00771
group_242		hypothetical protein	3	3	1	1	4113	1	5013	Hypothetical protein with no hits to refseq/uniprot/clusters/cdd/tigrfams/pfam overlapping another protein with hits	398	686	590		11301_C1_03437	11302_C2_00426		11305_C12_00440
group_243		hypothetical protein	3	3	1	1	10836	1	2348		386	584	518		11301_C1_03448	11302_C2_01077		11305_C12_01864
group_244		hypothetical protein	3	4	1.34	1	10568	1	9584	Hypothetical protein with no hits to refseq/uniprot/clusters/cdd/tigrfams/pfam overlapping another protein with hits	389	389	389		11301_C1_03449	11302_C2_01082 11302_C2_01090		11305_C12_01859
group_245		hypothetical protein	3	3	1	1	9917	1	10036	Hypothetical protein with no hits to refseq/uniprot/clusters/cdd/tigrfams/pfam overlapping another protein with hits	440	656	584		11301_C1_03468	11302_C2_00825		11305_C12_00645
group_246		hypothetical protein	3	3	1	1	11234	1	13888		311	497	412		11301_C1_03475	11302_C2_00159		11305_C12_00995
group_247		hypothetical protein	3	3	1	1	10436	1	13747		104	428	309		11301_C1_03481	11302_C2_01781		11305_C12_00267
patB_2		Cystathionine beta-lyase PatB	3	3	1	1	5261	26	4		455	1184	941		11301_C1_03526	11302_C2_01576		11305_C12_01208
group_250		hypothetical protein	3	3	1	1	14504	1	3889		410	2585	1860		11301_C1_03535	11302_C2_01498		11305_C12_00567
group_251		hypothetical protein	3	3	1	1	8901	1	13202		356	503	451		11301_C1_03538	11302_C2_00511		11305_C12_00340
ppaX_3		Pyrophosphatase PpaX	3	3	1	1	6089	1	6406		260	641	514		11301_C1_03550	11302_C2_00908		11305_C12_00724
purM		Phosphoribosylformylglycinamidine cyclo-ligase	3	3	1	1	11032	1	13183		143	1037	739		11301_C1_03579	11302_C2_00531		11305_C12_00320
group_255		hypothetical protein	3	3	1	1	10427	1	5062	Hypothetical protein with no hits to refseq/uniprot/clusters/cdd/tigrfams/pfam overlapping another protein with hits	266	530	442		11301_C1_03583	11302_C2_01772		11305_C12_00258
group_256		hypothetical protein	3	3	1	1	13803	1	13280	Hypothetical protein with no hits to refseq/uniprot/clusters/cdd/tigrfams/pfam overlapping another protein with hits	212	599	470		11301_C1_03597	11302_C2_00695		11305_C12_00082
group_257		hypothetical protein	3	3	1	1	1559	1	11355	Hypothetical protein with no hits to refseq/uniprot/clusters/cdd/tigrfams/pfam overlapping another protein with hits	197	1355	969		11301_C1_03599	11302_C2_01443		11305_C12_01277
yjaB_2		Uncharacterized N-acetyltransferase YjaB	3	3	1	1	8162	1	12920		302	434	390		11301_C1_03604	11302_C2_01307		11305_C12_01408
group_259	nrdG	Anaerobic ribonucleoside-triphosphate reductase-activating protein	3	3	1	1	1803	1	3596		269	680	543		11301_C1_03619	11302_C2_01718		11305_C12_01848
gmuR		HTH-type transcriptional regulator GmuR	3	3	1	1	6076	1	6400	Hypothetical protein with no hits to refseq/uniprot/clusters/cdd/tigrfams/pfam overlapping another protein with hits	182	746	551		11301_C1_03627	11302_C2_00902		11305_C12_00718
rfbC		dTDP-4-dehydrorhamnose 3,5-epimerase	3	4	1.34	1	6053	1	7870		581	581	581			11302_C2_00855		11305_C12_00676					11310_SA3_03054 11310_SA3_03116
group_325	mntH_1	Divalent metal cation transporter MntH	3	3	1	1	3581	1	8796		1583	1598	1593	11300_A1_00018						11307_R1_02660		11309_R95_00821
group_332	pheS	Phenylalanine--tRNA ligase alpha subunit	3	3	1	1	658	1	2949		1046	1046	1046	11300_A1_00072						11307_R1_01981		11309_R95_03305
gloA		Lactoylglutathione lyase	3	3	1	1	746	1	2925		374	374	374	11300_A1_00096						11307_R1_02005		11309_R95_01924
group_334	rpoE	Probable DNA-directed RNA polymerase subunit delta	3	3	1	1	735	1	2919		608	617	614	11300_A1_00102						11307_R1_02011		11309_R95_01918
group_335	pyrG	CTP synthase	3	3	1	1	734	1	2918		1607	1610	1609	11300_A1_00103						11307_R1_02012		11309_R95_02112
rlmL		Ribosomal RNA large subunit methyltransferase L	3	3	1	1	713	1	2878		1163	1163	1163	11300_A1_00108						11307_R1_02017		11309_R95_00011
nth		Endonuclease III	3	3	1	1	701	1	2873		647	656	650	11300_A1_00111						11307_R1_02020		11309_R95_00006
group_339	fba	Fructose-bisphosphate aldolase	3	3	1	1	684	1	2861		869	869	869	11300_A1_00123						11307_R1_02032		11309_R95_02110
murA1_1		UDP-N-acetylglucosamine 1-carboxyvinyltransferase	3	3	1	1	2272	1	2859		1259	1292	1281	11300_A1_00124						11307_R1_02033		11309_R95_02109
rho		Transcription termination factor Rho	3	3	1	1	2273	1	2858		1292	1295	1293	11300_A1_00125						11307_R1_02034		11309_R95_02108
group_343	yutF	Acid sugar phosphatase	3	3	1	1	2286	1	832		770	770	770	11300_A1_00138						11307_R1_02047		11309_R95_03205
group_344		hypothetical protein	3	3	1	1	2359	1	983		266	269	268	11300_A1_00152						11307_R1_02061		11309_R95_01967
group_345	yrrK	Putative pre-16S rRNA nuclease	3	3	1	1	14570	1	984		422	431	425	11300_A1_00153						11307_R1_02062		11309_R95_01966
group_346		hypothetical protein	3	3	1	1	14583	1	986		305	317	309	11300_A1_00154						11307_R1_02063		11309_R95_01965
cimH		Citrate/malate transporter	3	3	1	1	14612	1	1143		551	1325	1067	11300_A1_00157						11307_R1_02066				11311_SA5_01484
alsS		Acetolactate synthase	3	3	1	1	14617	1	1197		1652	1652	1652	11300_A1_00162						11307_R1_02071		11309_R95_01700
yteP_5		Uncharacterized multiple-sugar transport system permease YteP	3	3	1	1	14636	1	1216		911	911	911	11300_A1_00181						11307_R1_02090		11309_R95_01538
araQ_1		L-arabinose transport system permease protein AraQ	3	3	1	1	14637	1	8136		881	881	881	11300_A1_00182						11307_R1_02091		11309_R95_01537
lipO		Lipoprotein LipO	3	3	1	1	14638	1	8137		1598	1601	1599	11300_A1_00183						11307_R1_02092		11309_R95_01536
srrA_2		Transcriptional regulatory protein SrrA	3	3	1	1	14688	1	8186		713	719	717	11300_A1_00207						11307_R1_02305		11309_R95_02481
group_356	nusA	Transcription termination/antitermination protein NusA	3	3	1	1	14698	1	8245		1199	1214	1204	11300_A1_00217						11307_R1_02315		11309_R95_00227
group_357		hypothetical protein	3	3	1	1	14381	1	8247		296	299	298	11300_A1_00218						11307_R1_02316		11309_R95_00226
group_358	infB	Translation initiation factor IF-2	3	3	1	1	14379	1	8255		2390	2732	2506	11300_A1_00220						11307_R1_02318		11309_R95_00224
group_364	dnaK	Chaperone protein DnaK	3	3	1	1	14343	1	8290		1829	1829	1829	11300_A1_00255						11307_R1_02355		11309_R95_00212
alaA		Glutamate-pyruvate aminotransferase AlaA	3	3	1	1	14330	1	8304		1217	1217	1217	11300_A1_00268						11307_R1_02361		11309_R95_00929
nagA		N-acetylglucosamine-6-phosphate deacetylase	3	3	1	1	14301	1	8320		1145	1148	1147	11300_A1_00271						11307_R1_02364		11309_R95_00926
yqiK		Inner membrane protein YqiK	3	3	1	1	14295	1	8326		1454	1469	1464	11300_A1_00277						11307_R1_02370		11309_R95_00861
group_369	trxB_1	Thioredoxin reductase	3	3	1	1	4053	1	7495		914	932	920	11300_A1_00303						11307_R1_02444		11309_R95_00317
group_371	pdhA	Pyruvate dehydrogenase E1 component subunit alpha	3	3	1	1	4066	1	7508		1109	1115	1113	11300_A1_00316						11307_R1_02457		11309_R95_00894
pdhC_2		Dihydrolipoyllysine-residue acetyltransferase component of pyruvate dehydrogenase complex	3	3	1	1	12388	1	7461		1619	1646	1628	11300_A1_00318						11307_R1_02459		11309_R95_00892
group_373	pdhD	Dihydrolipoyl dehydrogenase	3	3	1	1	12389	1	7460		1406	1406	1406	11300_A1_00319						11307_R1_02460		11309_R95_00891
group_374	cshB	DEAD-box ATP-dependent RNA helicase CshB	3	3	1	1	12423	1	3047		1346	1349	1348	11300_A1_00340						11307_R1_02484		11309_R95_00018
group_375	alaS	Alanine--tRNA ligase	3	3	1	1	12427	1	3055		2642	2642	2642	11300_A1_00342						11307_R1_02486		11309_R95_00021
pepT_1		Peptidase T	3	3	1	1	12511	1	3172		1229	1232	1230	11300_A1_00345						11307_R1_02489		11309_R95_00139
trxA		Thioredoxin	3	3	1	1	12533	1	3204		314	314	314	11300_A1_00367						11307_R1_02511		11309_R95_01931
group_383	pgi	Glucose-6-phosphate isomerase	3	3	1	1	12588	1	8481		1346	1349	1348	11300_A1_00378						11307_R1_00011		11309_R95_02470
ntpB		V-type sodium ATPase subunit B	3	3	1	1	12573	1	8471		1376	1397	1383	11300_A1_00388						11307_R1_00021		11309_R95_00562
mrp		Iron-sulfur cluster carrier protein	3	3	1	1	3589	1	8428		329	344	339	11300_A1_00401						11307_R1_00030		11309_R95_00829
group_390	fruA_1	PTS system fructose-specific EIIB'BC component	3	3	1	1	3732	1	8418		1100	1100	1100	11300_A1_00411						11307_R1_00040		11309_R95_03421
fur		Ferric uptake regulation protein	3	3	1	1	3754	1	28		449	452	450	11300_A1_00419						11307_R1_00048		11309_R95_01265
obg		GTPase Obg	3	3	1	1	4317	1	9443		1313	1316	1315	11300_A1_00421						11307_R1_00050		11309_R95_03287
group_394		hypothetical protein	3	3	1	1	4307	1	9437		1091	1091	1091	11300_A1_00427						11307_R1_00056		11309_R95_03290
der_1		GTPase Der	3	3	1	1	4287	1	9409		1310	1310	1310	11300_A1_00441						11307_R1_00070		11309_R95_01253
group_396		hypothetical protein	3	3	1	1	3892	1	4235		350	350	350	11300_A1_00447						11307_R1_00076		11309_R95_01242
group_397		hypothetical protein	3	3	1	1	3888	1	4241		455	458	456	11300_A1_00451						11307_R1_00080		11309_R95_01239
group_398	aroC	Chorismate synthase	3	3	1	1	3875	1	4245		1166	1166	1166	11300_A1_00455						11307_R1_00084		11309_R95_00053
mobA_2		Mobilization protein A	3	9	3	1	8773	1	12748		452	2069	1424		11301_C1_02506 11301_C1_03034 11301_C1_02734				11306_EML1_02498 11306_EML1_02837 11306_EML1_03074				11310_SA3_02460 11310_SA3_02875 11310_SA3_03177
pflA		Pyruvate formate-lyase-activating enzyme	3	3	1	1	10794	1	2384		755	764	761	11300_A1_00500						11307_R1_00135		11309_R95_01081
group_404	parE	DNA topoisomerase 4 subunit B	3	3	1	1	10783	1	9576		2027	2057	2047	11300_A1_00503						11307_R1_00138		11309_R95_01084
clpY		ATP-dependent protease ATPase subunit ClpY	3	3	1	1	10752	1	9549		1397	1403	1401	11300_A1_00530						11307_R1_00165		11309_R95_01088
group_4061		hypothetical protein	3	3	1	1	11704	1	627		125	125	125		11301_C1_00001				11306_EML1_00001				11310_SA3_00001
group_4062		hypothetical protein	3	3	1	1	11681	1	626		929	929	929		11301_C1_00003				11306_EML1_00003				11310_SA3_00003
group_4063	mnaA	UDP-N-acetylglucosamine 2-epimerase	3	3	1	1	11680	1	625		1118	1118	1118		11301_C1_00004				11306_EML1_00004				11310_SA3_00004
pbpX_1		Putative penicillin-binding protein PbpX	3	3	1	1	11679	1	624		1172	1172	1172		11301_C1_00005				11306_EML1_00005				11310_SA3_00005
gdh		NADP-specific glutamate dehydrogenase	3	3	1	1	11678	1	623		1346	1346	1346		11301_C1_00006				11306_EML1_00006				11310_SA3_00006
group_4066		hypothetical protein	3	3	1	1	11677	1	622		563	563	563		11301_C1_00007				11306_EML1_00007				11310_SA3_00007
group_4067		hypothetical protein	3	3	1	1	11676	1	621		440	440	440		11301_C1_00008				11306_EML1_00008				11310_SA3_00008
group_4068		hypothetical protein	3	3	1	1	11675	1	620		200	200	200		11301_C1_00009				11306_EML1_00009				11310_SA3_00009
group_4069		hypothetical protein	3	3	1	1	11674	1	619		866	866	866		11301_C1_00010				11306_EML1_00010				11310_SA3_00010
group_407	hslV	ATP-dependent protease subunit HslV	3	3	1	1	10751	1	9545		542	548	546	11300_A1_00531						11307_R1_00166		11309_R95_01089
chbC_1		PTS system N,N'-diacetylchitobiose-specific EIIC component	3	3	1	1	11673	1	618		713	713	713		11301_C1_00011				11306_EML1_00011				11310_SA3_00011
group_4071	gmuC_1	PTS system oligo-beta-mannoside-specific EIIC component	3	3	1	1	11672	1	617		623	623	623		11301_C1_00012				11306_EML1_00012				11310_SA3_00012
group_4072		Putative universal stress protein SA1532	3	3	1	1	11671	1	616		440	440	440		11301_C1_00013				11306_EML1_00013				11310_SA3_00013
group_4073	smc_1	Chromosome partition protein Smc	3	3	1	1	7526	1	6955		4163	4163	4163		11301_C1_00020				11306_EML1_00020				11310_SA3_00020
group_4074		hypothetical protein	3	3	1	1	7527	1	6956		2399	2399	2399		11301_C1_00021				11306_EML1_00021				11310_SA3_00021
group_4075		hypothetical protein	3	3	1	1	7528	1	6957		1706	1706	1706		11301_C1_00022				11306_EML1_00022				11310_SA3_00022
iap_1		Probable endopeptidase p60	3	3	1	1	7529	1	6958		4865	4865	4865		11301_C1_00023				11306_EML1_00023				11310_SA3_00023
group_4077		hypothetical protein	3	3	1	1	7544	1	6970		1514	1514	1514		11301_C1_00035				11306_EML1_00035				11310_SA3_00035
group_4078		hypothetical protein	3	3	1	1	7545	1	6971		395	395	395		11301_C1_00036				11306_EML1_00036				11310_SA3_00036
group_4079		hypothetical protein	3	3	1	1	7546	1	6972		455	455	455		11301_C1_00037				11306_EML1_00037				11310_SA3_00037
group_408	trmFO	Methylenetetrahydrofolate--tRNA-(uracil-5-)-methyltransferase TrmFO	3	3	1	1	10748	1	9543		1301	1307	1305	11300_A1_00533						11307_R1_00168		11309_R95_01093
group_4080		hypothetical protein	3	3	1	1	7547	1	6973		332	332	332		11301_C1_00038				11306_EML1_00038				11310_SA3_00038
group_4081		hypothetical protein	3	3	1	1	7551	1	7013		170	170	170		11301_C1_00040				11306_EML1_00040				11310_SA3_00040
group_4082		hypothetical protein	3	3	1	1	7552	1	7012		119	119	119		11301_C1_00041				11306_EML1_00041				11310_SA3_00041
group_4083		hypothetical protein	3	3	1	1	7553	1	7011		437	437	437		11301_C1_00042				11306_EML1_00042				11310_SA3_00042
group_4084		hypothetical protein	3	3	1	1	7554	1	7010		416	416	416		11301_C1_00043				11306_EML1_00043				11310_SA3_00043
group_4085		hypothetical protein	3	3	1	1	7555	1	7009		167	167	167		11301_C1_00044				11306_EML1_00044				11310_SA3_00044
group_4086		hypothetical protein	3	3	1	1	7567	1	7007		311	311	311		11301_C1_00046				11306_EML1_00046				11310_SA3_00046
group_4087		hypothetical protein	3	3	1	1	7568	1	7006		302	302	302		11301_C1_00047				11306_EML1_00047				11310_SA3_00047
group_4088		hypothetical protein	3	3	1	1	7569	1	7005		161	161	161		11301_C1_00048				11306_EML1_00048				11310_SA3_00048
dnaC_1		DNA replication protein DnaC	3	3	1	1	7570	1	7004		785	785	785		11301_C1_00049				11306_EML1_00049				11310_SA3_00049
group_409	topA	DNA topoisomerase 1	3	3	1	1	10747	1	9542		2078	2078	2078	11300_A1_00534						11307_R1_00169		11309_R95_01094
group_4090		hypothetical protein	3	3	1	1	7571	1	7003		767	767	767		11301_C1_00050				11306_EML1_00050				11310_SA3_00050
group_4091		hypothetical protein	3	3	1	1	7572	1	7002		206	206	206		11301_C1_00051				11306_EML1_00051				11310_SA3_00051
group_4092		hypothetical protein	3	3	1	1	7573	1	7001		692	692	692		11301_C1_00052				11306_EML1_00052				11310_SA3_00052
group_4093		hypothetical protein	3	3	1	1	7574	1	7000		305	305	305		11301_C1_00053				11306_EML1_00053				11310_SA3_00053
group_4094		hypothetical protein	3	3	1	1	7575	1	6999		170	170	170		11301_C1_00054				11306_EML1_00054				11310_SA3_00054
group_4095		hypothetical protein	3	3	1	1	7576	1	6998		200	200	200		11301_C1_00055				11306_EML1_00055				11310_SA3_00055
group_4096		hypothetical protein	3	3	1	1	7577	1	6997		257	257	257		11301_C1_00056				11306_EML1_00056				11310_SA3_00056
group_4097		hypothetical protein	3	3	1	1	7578	1	6996		329	329	329		11301_C1_00057				11306_EML1_00057				11310_SA3_00057
group_4098		hypothetical protein	3	3	1	1	7579	1	6995		221	221	221		11301_C1_00058				11306_EML1_00058				11310_SA3_00058
group_4099		hypothetical protein	3	3	1	1	7580	1	6994		248	248	248		11301_C1_00059				11306_EML1_00059				11310_SA3_00059
group_4100		hypothetical protein	3	3	1	1	7581	1	6993		752	752	752		11301_C1_00060				11306_EML1_00060				11310_SA3_00060
group_4101		hypothetical protein	3	3	1	1	7582	1	6992		221	221	221		11301_C1_00061				11306_EML1_00061				11310_SA3_00061
group_4102		hypothetical protein	3	3	1	1	7583	1	6991		122	122	122		11301_C1_00062				11306_EML1_00062				11310_SA3_00062
group_4103		hypothetical protein	3	3	1	1	7584	1	6990		164	164	164		11301_C1_00063				11306_EML1_00063				11310_SA3_00063
group_4104		hypothetical protein	3	3	1	1	7585	1	6989		338	338	338		11301_C1_00064				11306_EML1_00064				11310_SA3_00064
group_4105		hypothetical protein	3	3	1	1	7586	1	6988		278	278	278		11301_C1_00065				11306_EML1_00065				11310_SA3_00065
group_4106		hypothetical protein	3	3	1	1	7587	1	6987		617	617	617		11301_C1_00066				11306_EML1_00066				11310_SA3_00066
xerC_1		Tyrosine recombinase XerC	3	3	1	1	7588	1	6986		1181	1181	1181		11301_C1_00068				11306_EML1_00068				11310_SA3_00068
yfmL		Probable ATP-dependent RNA helicase YfmL	3	3	1	1	7589	1	6985		1334	1334	1334		11301_C1_00070				11306_EML1_00070				11310_SA3_00070
afr_1		1,5-anhydro-D-fructose reductase	3	3	1	1	7590	1	6984		1007	1007	1007		11301_C1_00071				11306_EML1_00071				11310_SA3_00071
bfmBAB		2-oxoisovalerate dehydrogenase subunit beta	3	3	1	1	10738	1	9533		986	986	986	11300_A1_00543						11307_R1_00178				11311_SA5_00392
group_4110		hypothetical protein	3	3	1	1	9109	1	11259		365	365	365		11301_C1_00073				11306_EML1_00073				11310_SA3_00073
acm		Lysozyme M1	3	3	1	1	9108	1	11260		776	776	776		11301_C1_00074				11306_EML1_00074				11310_SA3_00074
hexR_1		HTH-type transcriptional regulator HexR	3	3	1	1	9107	1	11261		878	878	878		11301_C1_00075				11306_EML1_00075				11310_SA3_00075
group_4113		hypothetical protein	3	3	1	1	9106	1	11262		884	884	884		11301_C1_00076				11306_EML1_00076				11310_SA3_00076
chbC_2		PTS system N,N'-diacetylchitobiose-specific EIIC component	3	3	1	1	9105	1	11263		1316	1316	1316		11301_C1_00077				11306_EML1_00077				11310_SA3_00077
ctpE		Probable cation-transporting ATPase E	3	3	1	1	9104	1	11264		2339	2339	2339		11301_C1_00078				11306_EML1_00078				11310_SA3_00078
group_4116		hypothetical protein	3	3	1	1	9103	1	11265		575	575	575		11301_C1_00079				11306_EML1_00079				11310_SA3_00079
rlmCD_1		23S rRNA (uracil-C(5))-methyltransferase RlmCD	3	3	1	1	9102	1	11266		1373	1373	1373		11301_C1_00080				11306_EML1_00080				11310_SA3_00080
dagK		Diacylglycerol kinase	3	3	1	1	9101	1	11267		1022	1022	1022		11301_C1_00081				11306_EML1_00081				11310_SA3_00081
gatB_1		Aspartyl/glutamyl-tRNA(Asn/Gln) amidotransferase subunit B	3	3	1	1	9100	1	11268		1424	1424	1424		11301_C1_00082				11306_EML1_00082				11310_SA3_00082
bdhA_1		D-beta-hydroxybutyrate dehydrogenase	3	3	1	1	10676	1	9513		794	794	794	11300_A1_00551			11304_C5_00874			11307_R1_00186
gatA_1		Glutamyl-tRNA(Gln) amidotransferase subunit A	3	3	1	1	9099	1	11269		1463	1463	1463		11301_C1_00083				11306_EML1_00083				11310_SA3_00083
group_4121	gatC_1	Glutamyl-tRNA(Gln) amidotransferase subunit C	3	3	1	1	9098	1	11270		320	320	320		11301_C1_00084				11306_EML1_00084				11310_SA3_00084
group_4122		hypothetical protein	3	3	1	1	9097	1	11271		1175	1175	1175		11301_C1_00085				11306_EML1_00085				11310_SA3_00085
ligA_1		DNA ligase	3	3	1	1	9096	1	11272		2039	2039	2039		11301_C1_00086				11306_EML1_00086				11310_SA3_00086
pcrA		ATP-dependent DNA helicase PcrA	3	3	1	1	9095	1	11273		2267	2267	2267		11301_C1_00087				11306_EML1_00087				11310_SA3_00087
purK_1		N5-carboxyaminoimidazole ribonucleotide synthase	3	3	1	1	9094	1	11274		1169	1169	1169		11301_C1_00088				11306_EML1_00088				11310_SA3_00088
group_4126		hypothetical protein	3	3	1	1	9093	1	11275		548	548	548		11301_C1_00089				11306_EML1_00089				11310_SA3_00089
xpt		Xanthine phosphoribosyltransferase	3	3	1	1	9092	1	11276		587	587	587		11301_C1_00090				11306_EML1_00090				11310_SA3_00090
lytG_1		Exo-glucosaminidase LytG	3	3	1	1	9091	1	11277		638	638	638		11301_C1_00091				11306_EML1_00091				11310_SA3_00091
afr_2		1,5-anhydro-D-fructose reductase	3	3	1	1	9090	1	11278		974	974	974		11301_C1_00092				11306_EML1_00092				11310_SA3_00092
mhqA_1		Putative ring-cleaving dioxygenase MhqA	3	3	1	1	10674	1	9488		962	965	964	11300_A1_00553						11307_R1_00188		11309_R95_01686
menA_1		1,4-dihydroxy-2-naphthoate octaprenyltransferase	3	3	1	1	9089	1	11279		914	914	914		11301_C1_00093				11306_EML1_00093				11310_SA3_00093
hepT_1		Heptaprenyl diphosphate synthase component 2	3	3	1	1	9088	1	11280		1100	1100	1100		11301_C1_00094				11306_EML1_00094				11310_SA3_00094
group_4132		hypothetical protein	3	3	1	1	9087	1	11281		977	977	977		11301_C1_00095				11306_EML1_00095				11310_SA3_00095
group_4133		Probable ABC transporter ATP-binding protein HI_0664	3	3	1	1	9086	1	11282		1760	1760	1760		11301_C1_00096				11306_EML1_00096				11310_SA3_00096
group_4134	cydD	ATP-binding/permease protein CydD	3	3	1	1	9085	1	11283		1733	1733	1733		11301_C1_00097				11306_EML1_00097				11310_SA3_00097
cydB		Cytochrome bd-I ubiquinol oxidase subunit 2	3	3	1	1	9084	1	11284		995	995	995		11301_C1_00098				11306_EML1_00098				11310_SA3_00098
cydA		Cytochrome bd ubiquinol oxidase subunit 1	3	3	1	1	9083	1	11285		1439	1439	1439		11301_C1_00099				11306_EML1_00099				11310_SA3_00099
rutD		Putative aminoacrylate hydrolase RutD	3	3	1	1	9082	1	11286		2705	2705	2705		11301_C1_00100				11306_EML1_00100				11310_SA3_00100
group_4138		hypothetical protein	3	3	1	1	9081	1	11287		176	176	176		11301_C1_00101				11306_EML1_00101				11310_SA3_00101
panT		Pantothenate transporter PanT	3	3	1	1	9080	1	11288		581	581	581		11301_C1_00102				11306_EML1_00102				11310_SA3_00102
yhdG_1		Uncharacterized amino acid permease YhdG	3	3	1	1	9079	1	11289		1427	1427	1427		11301_C1_00103				11306_EML1_00103				11310_SA3_00103
group_4141		hypothetical protein	3	3	1	1	9078	1	11290		971	971	971		11301_C1_00104				11306_EML1_00104				11310_SA3_00104
group_4142	mleS	Malolactic enzyme	3	3	1	1	6906	1	11291		1643	1643	1643		11301_C1_00105				11306_EML1_00105				11310_SA3_00105
hcaR_1		Hca operon transcriptional activator HcaR	3	3	1	1	6907	1	11292		902	902	902		11301_C1_00106				11306_EML1_00106				11310_SA3_00106
oxyR_1		Hydrogen peroxide-inducible genes activator	3	3	1	1	6908	1	11293		881	881	881		11301_C1_00107				11306_EML1_00107				11310_SA3_00107
citX		Apo-citrate lyase phosphoribosyl-dephospho-CoA transferase	3	3	1	1	6909	1	11294		545	545	545		11301_C1_00108				11306_EML1_00108				11310_SA3_00108
ifcA_1		Fumarate reductase flavoprotein subunit	3	3	1	1	6910	1	11295		1388	1388	1388		11301_C1_00109				11306_EML1_00109				11310_SA3_00109
fumC		Fumarate hydratase class II	3	3	1	1	6911	1	11296		1382	1382	1382		11301_C1_00110				11306_EML1_00110				11310_SA3_00110
group_4148	citF	Citrate lyase alpha chain	3	3	1	1	6912	1	11297		1538	1538	1538		11301_C1_00111				11306_EML1_00111				11310_SA3_00111
group_4149	citE	Citrate lyase subunit beta	3	3	1	1	6913	1	11298		914	914	914		11301_C1_00112				11306_EML1_00112				11310_SA3_00112
citD		Citrate lyase acyl carrier protein	3	3	1	1	6914	1	11299		290	290	290		11301_C1_00113				11306_EML1_00113				11310_SA3_00113
citC		[Citrate [pro-3S]-lyase] ligase	3	3	1	1	6915	1	11300		1055	1055	1055		11301_C1_00114				11306_EML1_00114				11310_SA3_00114
group_4152		NAD-dependent malic enzyme	3	3	1	1	6916	1	11301		1160	1160	1160		11301_C1_00115				11306_EML1_00115				11310_SA3_00115
sorC		Sorbitol operon regulator	3	3	1	1	6917	1	11302		962	962	962		11301_C1_00116				11306_EML1_00116				11310_SA3_00116
yflS_1		Putative malate transporter YflS	3	3	1	1	6918	1	11303		1418	1418	1418		11301_C1_00117				11306_EML1_00117				11310_SA3_00117
ldh_1		L-lactate dehydrogenase	3	3	1	1	6919	1	11304		929	929	929		11301_C1_00118				11306_EML1_00118				11310_SA3_00118
group_4156		hypothetical protein	3	3	1	1	6920	1	11305		311	311	311		11301_C1_00119				11306_EML1_00119				11310_SA3_00119
psaA_1		Manganese ABC transporter substrate-binding lipoprotein	3	3	1	1	6921	1	11306		941	941	941		11301_C1_00120				11306_EML1_00120				11310_SA3_00120
fecE		Fe(3+) dicitrate transport ATP-binding protein FecE	3	3	1	1	6923	1	11320		737	737	737		11301_C1_00122				11306_EML1_00122				11310_SA3_00122
citG		2-(5''-triphosphoribosyl)-3'-dephosphocoenzyme-A synthase	3	3	1	1	6924	1	11319		842	842	842		11301_C1_00123				11306_EML1_00123				11310_SA3_00123
group_416		hypothetical protein	3	3	1	1	12630	1	9468		653	653	653	11300_A1_00569						11307_R1_00202		11309_R95_01109
soxS		Regulatory protein SoxS	3	3	1	1	6925	1	11318		1025	1025	1025		11301_C1_00124				11306_EML1_00124				11310_SA3_00124
ttdA		L(+)-tartrate dehydratase subunit alpha	3	3	1	1	6926	1	11317		932	932	932		11301_C1_00125				11306_EML1_00125				11310_SA3_00125
ttdB		L(+)-tartrate dehydratase subunit beta	3	3	1	1	6927	1	11316		611	611	611		11301_C1_00126				11306_EML1_00126				11310_SA3_00126
paaD		Putative 1,2-phenylacetyl-CoA epoxidase, subunit D	3	3	1	1	6928	1	11315		326	326	326		11301_C1_00127				11306_EML1_00127				11310_SA3_00127
yflS_2		Putative malate transporter YflS	3	3	1	1	6929	1	11314		1421	1421	1421		11301_C1_00128				11306_EML1_00128				11310_SA3_00128
aroB		3-dehydroquinate synthase	3	3	1	1	6930	1	11313		1079	1079	1079		11301_C1_00129				11306_EML1_00129				11310_SA3_00129
aroF		Phospho-2-dehydro-3-deoxyheptonate aldolase	3	3	1	1	6931	1	11312		995	995	995		11301_C1_00130				11306_EML1_00130				11310_SA3_00130
aroE_1		Shikimate dehydrogenase (NADP(+))	3	3	1	1	6932	1	11311		893	893	893		11301_C1_00131				11306_EML1_00131				11310_SA3_00131
tkt		Transketolase	3	3	1	1	6933	1	11310		2012	2012	2012		11301_C1_00132				11306_EML1_00132				11310_SA3_00132
yjmC_1		Uncharacterized oxidoreductase YjmC	3	3	1	1	6934	1	11309		1088	1088	1088		11301_C1_00133				11306_EML1_00133				11310_SA3_00133
group_417	apt	Adenine phosphoribosyltransferase	3	3	1	1	12635	1	9449		512	512	512	11300_A1_00571						11307_R1_00204		11309_R95_03281
group_4170		hypothetical protein	3	3	1	1	6935	1	11308		1088	1088	1088		11301_C1_00134				11306_EML1_00134				11310_SA3_00134
group_4171		DegV domain-containing protein SA0704	3	3	1	1	6936	1	11307		869	869	869		11301_C1_00135				11306_EML1_00135				11310_SA3_00135
truA		tRNA pseudouridine synthase A	3	3	1	1	9237	1	1575		788	788	788		11301_C1_00138				11306_EML1_00138				11310_SA3_00138
ecfT_1		Energy-coupling factor transporter transmembrane protein EcfT	3	3	1	1	9236	1	1576		800	800	800		11301_C1_00139				11306_EML1_00139				11310_SA3_00139
group_4174	ecfA2	Energy-coupling factor transporter ATP-binding protein EcfA2	3	3	1	1	9235	1	1577		887	887	887		11301_C1_00140				11306_EML1_00140				11310_SA3_00140
ecfA1_1		Energy-coupling factor transporter ATP-binding protein EcfA1	3	3	1	1	9234	1	1578		842	842	842		11301_C1_00141				11306_EML1_00141				11310_SA3_00141
apbE_1		FAD:protein FMN transferase	3	3	1	1	9233	1	1579		1193	1193	1193		11301_C1_00142				11306_EML1_00142				11310_SA3_00142
group_4177		hypothetical protein	3	3	1	1	9232	1	1580		926	926	926		11301_C1_00143				11306_EML1_00143				11310_SA3_00143
yjlD		NADH dehydrogenase-like protein YjlD	3	3	1	1	9231	1	1581		1910	1910	1910		11301_C1_00144				11306_EML1_00144				11310_SA3_00144
group_4179		hypothetical protein	3	3	1	1	9263	1	1582		491	491	491		11301_C1_00145				11306_EML1_00145				11310_SA3_00145
group_4180		hypothetical protein	3	3	1	1	9264	1	1583		569	569	569		11301_C1_00146				11306_EML1_00146				11310_SA3_00146
hepT_2		Heptaprenyl diphosphate synthase component 2	3	3	1	1	9265	1	1584		992	992	992		11301_C1_00147				11306_EML1_00147				11310_SA3_00147
adk		Adenylate kinase	3	3	1	1	6883	18	12		659	659	659		11301_C1_00153				11306_EML1_00153				11310_SA3_00153
group_4183	secY	Protein translocase subunit SecY	3	3	1	1	6882	18	13		1295	1295	1295		11301_C1_00154				11306_EML1_00154				11310_SA3_00154
group_4184	rplF	50S ribosomal protein L6	3	3	1	1	9368	113	1		536	536	536		11301_C1_00159				11306_EML1_00159				11310_SA3_00159
group_4185	rplX	50S ribosomal protein L24	3	3	1	1	6870	114	1		311	311	311		11301_C1_00162				11306_EML1_00162				11310_SA3_00162
group_4186	rplD	50S ribosomal protein L4	3	3	1	1	9396	15	4		623	623	623		11301_C1_00172				11306_EML1_00172				11310_SA3_00172
comC		Type 4 prepilin-like proteins leader peptide-processing enzyme	3	3	1	1	7337	115	1		680	680	680		11301_C1_00178				11306_EML1_00178				11310_SA3_00178
qacR_1		HTH-type transcriptional regulator QacR	3	3	1	1	9207	14	1		602	602	602		11301_C1_00181				11306_EML1_00181				11310_SA3_00181
clpC_1		ATP-dependent Clp protease ATP-binding subunit ClpC	3	3	1	1	9206	14	2		2504	2504	2504		11301_C1_00182				11306_EML1_00182				11310_SA3_00182
group_419	ffh	Signal recognition particle protein	3	3	1	1	13034	1	7770		1412	1418	1416	11300_A1_00582						11307_R1_00215		11309_R95_02524
group_4190	ctsR	Transcriptional regulator CtsR	3	3	1	1	9205	14	3		467	467	467		11301_C1_00183				11306_EML1_00183				11310_SA3_00183
serS_1		Serine--tRNA ligase	3	3	1	1	9204	14	4		1277	1277	1277		11301_C1_00191				11306_EML1_00191				11310_SA3_00191
group_4192		Deoxyguanosine kinase	3	3	1	1	9203	14	5		635	635	635		11301_C1_00192				11306_EML1_00192				11310_SA3_00192
yodJ		Putative carboxypeptidase YodJ	3	3	1	1	9202	14	6		737	737	737		11301_C1_00193				11306_EML1_00193				11310_SA3_00193
lysP		Lysine-specific permease	3	3	1	1	9201	14	7		1451	1451	1451		11301_C1_00194				11306_EML1_00194				11310_SA3_00194
group_4195	alsS	Acetolactate synthase	3	3	1	1	9200	14	8		1682	1682	1682		11301_C1_00195				11306_EML1_00195				11310_SA3_00195
nsrR		HTH-type transcriptional repressor NsrR	3	3	1	1	9199	14	9		524	524	524		11301_C1_00196				11306_EML1_00196				11310_SA3_00196
group_4197		hypothetical protein	3	3	1	1	9198	14	10		545	545	545		11301_C1_00197				11306_EML1_00197				11310_SA3_00197
axeA1_1		Acetylxylan esterase	3	3	1	1	9197	14	11		794	794	794		11301_C1_00198				11306_EML1_00198				11310_SA3_00198
group_4199		hypothetical protein	3	3	1	1	9196	14	12		662	662	662		11301_C1_00199				11306_EML1_00199				11310_SA3_00199
group_420		hypothetical protein	3	3	1	1	13026	1	7779		1289	1319	1299	11300_A1_00590						11307_R1_00223		11309_R95_00626
lytR_1		Transcriptional regulator LytR	3	3	1	1	9195	14	13		1037	1037	1037		11301_C1_00200				11306_EML1_00200				11310_SA3_00200
group_4201		hypothetical protein	3	3	1	1	9194	14	14		458	458	458		11301_C1_00201				11306_EML1_00201				11310_SA3_00201
yjjP_1		Inner membrane protein YjjP	3	3	1	1	9193	14	15		749	749	749		11301_C1_00202				11306_EML1_00202				11310_SA3_00202
ideR		Iron-dependent repressor IdeR	3	3	1	1	9072	1	12616		647	647	647		11301_C1_00204				11306_EML1_00204				11310_SA3_00204
group_4204		hypothetical protein	3	3	1	1	9071	1	12617		344	344	344		11301_C1_00205				11306_EML1_00205				11310_SA3_00205
group_4205		hypothetical protein	3	3	1	1	9070	1	12618		464	464	464		11301_C1_00206				11306_EML1_00206				11310_SA3_00206
group_4206	emrB_1	Multidrug export protein EmrB	3	3	1	1	9069	1	12619		1478	1478	1478		11301_C1_00207				11306_EML1_00207				11310_SA3_00207
group_4207		hypothetical protein	3	3	1	1	9068	1	12620		722	722	722		11301_C1_00208				11306_EML1_00208				11310_SA3_00208
group_4208		hypothetical protein	3	3	1	1	9067	1	12621		1142	1142	1142		11301_C1_00209				11306_EML1_00209				11310_SA3_00209
group_4209		hypothetical protein	3	3	1	1	9066	1	12622		218	218	218		11301_C1_00210				11306_EML1_00210				11310_SA3_00210
pyrDB		Dihydroorotate dehydrogenase B (NAD(+)), catalytic subunit	3	3	1	1	13020	1	7739		923	938	933	11300_A1_00596						11307_R1_00229		11309_R95_00038
ygaZ_1		Inner membrane protein YgaZ	3	3	1	1	9065	1	12623		701	701	701		11301_C1_00211				11306_EML1_00211				11310_SA3_00211
group_4211		hypothetical protein	3	3	1	1	9064	1	12624		326	326	326		11301_C1_00212				11306_EML1_00212				11310_SA3_00212
lysC		Aspartokinase	3	3	1	1	9062	1	12632		1202	1202	1202		11301_C1_00214				11306_EML1_00214				11310_SA3_00214
murE		UDP-N-acetylmuramoyl-L-alanyl-D-glutamate--2,6-diaminopimelate ligase	3	3	1	1	9061	1	12633		1481	1481	1481		11301_C1_00215				11306_EML1_00215				11310_SA3_00215
yicJ_1		Inner membrane symporter YicJ	3	3	1	1	9060	1	12634		1187	1187	1187		11301_C1_00216				11306_EML1_00216				11310_SA3_00216
group_4215		hypothetical protein	3	3	1	1	9059	1	12635	Hypothetical protein with no hits to refseq/uniprot/clusters/cdd/tigrfams/pfam overlapping another protein with hits	140	140	140		11301_C1_00217				11306_EML1_00217				11310_SA3_00217
nlhH		Carboxylesterase NlhH	3	3	1	1	9058	1	12636		1016	1016	1016		11301_C1_00218				11306_EML1_00218				11310_SA3_00218
group_4217		hypothetical protein	3	3	1	1	9057	1	12637		299	299	299		11301_C1_00219				11306_EML1_00219				11310_SA3_00219
gpgP		Glucosyl-3-phosphoglycerate phosphatase	3	3	1	1	9056	1	12638		668	668	668		11301_C1_00220				11306_EML1_00220				11310_SA3_00220
mshD_1		Mycothiol acetyltransferase	3	3	1	1	9055	1	12639		566	566	566		11301_C1_00221				11306_EML1_00221				11310_SA3_00221
carB		Carbamoyl-phosphate synthase large chain	3	3	1	1	13018	1	7737		3182	3185	3183	11300_A1_00598						11307_R1_00231		11309_R95_00036
group_4220		hypothetical protein	3	3	1	1	9054	1	12640		764	764	764		11301_C1_00222				11306_EML1_00222				11310_SA3_00222
group_4221		hypothetical protein	3	3	1	1	9053	1	12641		1250	1250	1250		11301_C1_00223				11306_EML1_00223				11310_SA3_00223
group_4222		hypothetical protein	3	3	1	1	9052	1	12642		1001	1001	1001		11301_C1_00224				11306_EML1_00224				11310_SA3_00224
group_4223		hypothetical protein	3	3	1	1	9051	1	12643		764	764	764		11301_C1_00225				11306_EML1_00225				11310_SA3_00225
group_4224		hypothetical protein	3	3	1	1	9050	1	12644		326	326	326		11301_C1_00226				11306_EML1_00226				11310_SA3_00226
group_4225	rluD_1	Ribosomal large subunit pseudouridine synthase D	3	3	1	1	9049	1	12645		881	881	881		11301_C1_00227				11306_EML1_00227				11310_SA3_00227
recQ_1		ATP-dependent DNA helicase RecQ	3	3	1	1	9048	1	12646		1808	1808	1808		11301_C1_00228				11306_EML1_00228				11310_SA3_00228
group_4227		hypothetical protein	3	3	1	1	9047	1	12647		197	197	197		11301_C1_00229				11306_EML1_00229				11310_SA3_00229
group_4228		hypothetical protein	3	3	1	1	9046	1	12648		266	266	266		11301_C1_00230				11306_EML1_00230				11310_SA3_00230
group_4229		hypothetical protein	3	3	1	1	9045	1	12649		1232	1232	1232		11301_C1_00231				11306_EML1_00231				11310_SA3_00231
carA		Carbamoyl-phosphate synthase small chain	3	3	1	1	13017	1	7736		1079	1103	1095	11300_A1_00599						11307_R1_00232		11309_R95_00035
pepDA_1		Dipeptidase A	3	3	1	1	9044	1	12650		1406	1406	1406		11301_C1_00232				11306_EML1_00232				11310_SA3_00232
asnA		Aspartate--ammonia ligase	3	3	1	1	9043	1	12651		1007	1007	1007		11301_C1_00233				11306_EML1_00233				11310_SA3_00233
asnS_1		Asparagine--tRNA ligase	3	3	1	1	9042	1	12652		1295	1295	1295		11301_C1_00234				11306_EML1_00234				11310_SA3_00234
azoR_1		FMN-dependent NADH-azoreductase	3	3	1	1	9041	1	12653		629	629	629		11301_C1_00235				11306_EML1_00235				11310_SA3_00235
adcR		Transcriptional regulator AdcR	3	3	1	1	9040	1	12654		473	473	473		11301_C1_00236				11306_EML1_00236				11310_SA3_00236
group_4235		hypothetical protein	3	3	1	1	9039	1	12655		104	104	104		11301_C1_00237				11306_EML1_00237				11310_SA3_00237
ifcA_2		Fumarate reductase flavoprotein subunit	3	3	1	1	9038	1	12656		1865	1865	1865		11301_C1_00238				11306_EML1_00238				11310_SA3_00238
cynR_1		HTH-type transcriptional regulator CynR	3	3	1	1	9037	1	12657		926	926	926		11301_C1_00239				11306_EML1_00239				11310_SA3_00239
immR_1		HTH-type transcriptional regulator ImmR	3	3	1	1	9036	1	12658		551	551	551		11301_C1_00240				11306_EML1_00240				11310_SA3_00240
group_4239		hypothetical protein	3	3	1	1	9035	1	12659		569	569	569		11301_C1_00241				11306_EML1_00241				11310_SA3_00241
group_424	pyrB	Aspartate carbamoyltransferase	3	3	1	1	13015	1	7734		926	926	926	11300_A1_00601						11307_R1_00234		11309_R95_00033
group_4240		hypothetical protein	3	3	1	1	9034	1	12660		494	494	494		11301_C1_00242				11306_EML1_00242				11310_SA3_00242
group_4241		hypothetical protein	3	3	1	1	9033	1	12661		122	122	122		11301_C1_00243				11306_EML1_00243				11310_SA3_00243
inlJ_1		Internalin-J	3	3	1	1	9032	1	12662		3773	3773	3773		11301_C1_00244				11306_EML1_00244				11310_SA3_00244
group_4243		hypothetical protein	3	3	1	1	9031	1	12663		530	530	530		11301_C1_00245				11306_EML1_00245				11310_SA3_00245
group_4244		hypothetical protein	3	3	1	1	9030	1	12664		626	626	626		11301_C1_00246				11306_EML1_00246				11310_SA3_00246
group_4245		hypothetical protein	3	3	1	1	9029	1	12665		488	488	488		11301_C1_00247				11306_EML1_00247				11310_SA3_00247
xerC_2		Tyrosine recombinase XerC	3	3	1	1	9028	1	12666		917	917	917		11301_C1_00248				11306_EML1_00248				11310_SA3_00248
group_4247		hypothetical protein	3	3	1	1	9027	1	12667		1196	1196	1196		11301_C1_00249				11306_EML1_00249				11310_SA3_00249
group_4248		Probable type I restriction enzyme BthVORF4518P M protein	3	3	1	1	9026	1	12668		1544	1544	1544		11301_C1_00250				11306_EML1_00250				11310_SA3_00250
hsdR_1		Type-1 restriction enzyme R protein	3	3	1	1	9025	1	12669		1985	1985	1985		11301_C1_00251				11306_EML1_00251				11310_SA3_00251
pyrP		Uracil permease	3	3	1	1	13013	1	7733		1280	1280	1280	11300_A1_00602						11307_R1_00235		11309_R95_00032
hsdR_2		Type-1 restriction enzyme R protein	3	3	1	1	9024	1	12670		839	839	839		11301_C1_00252				11306_EML1_00252				11310_SA3_00252
pepN		Aminopeptidase N	3	3	1	1	9023	1	12671		2534	2534	2534		11301_C1_00253				11306_EML1_00253				11310_SA3_00253
group_4252		hypothetical protein	3	3	1	1	9022	1	12672		572	572	572		11301_C1_00254				11306_EML1_00254				11310_SA3_00254
group_4253		hypothetical protein	3	3	1	1	9021	1	12673		332	332	332		11301_C1_00255				11306_EML1_00255				11310_SA3_00255
group_4254		hypothetical protein	3	3	1	1	9020	1	12674		1010	1010	1010		11301_C1_00256				11306_EML1_00256				11310_SA3_00256
group_4255		Ureidoglycolate lyase	3	3	1	1	9019	1	12675		800	800	800		11301_C1_00257				11306_EML1_00257				11310_SA3_00257
group_4256		Alkaline shock protein 23	3	3	1	1	9018	1	12676		440	440	440		11301_C1_00258				11306_EML1_00258				11310_SA3_00258
group_4257		Alkaline shock protein 23	3	3	1	1	9017	1	12677		422	422	422		11301_C1_00259				11306_EML1_00259				11310_SA3_00259
group_4258		hypothetical protein	3	3	1	1	9016	1	12678		182	182	182		11301_C1_00260				11306_EML1_00260				11310_SA3_00260
group_4259		hypothetical protein	3	3	1	1	9015	1	12679		545	545	545		11301_C1_00261				11306_EML1_00261				11310_SA3_00261
rluD_1		Ribosomal large subunit pseudouridine synthase D	3	3	1	1	13011	1	7731		905	908	906	11300_A1_00604						11307_R1_00237		11309_R95_00030
group_4260		hypothetical protein	3	3	1	1	9014	1	12680		254	254	254		11301_C1_00262				11306_EML1_00262				11310_SA3_00262
group_4261		hypothetical protein	3	3	1	1	9012	1	12685		383	383	383		11301_C1_00264				11306_EML1_00264				11310_SA3_00264
smc_2		Chromosome partition protein Smc	3	3	1	1	9011	1	12684		2504	2504	2504		11301_C1_00265				11306_EML1_00265				11310_SA3_00265
pbuE		Purine efflux pump PbuE	3	3	1	1	9010	1	12683		1298	1298	1298		11301_C1_00266				11306_EML1_00266				11310_SA3_00266
yybR_1		Uncharacterized HTH-type transcriptional regulator YybR	3	3	1	1	9009	1	12682		344	344	344		11301_C1_00267				11306_EML1_00267				11310_SA3_00267
group_4265		hypothetical protein	3	3	1	1	9008	1	12681		698	698	698		11301_C1_00268				11306_EML1_00268				11310_SA3_00268
group_4266		Protein SprT-like	3	3	1	1	4624	1	1087		446	446	446		11301_C1_00270				11306_EML1_00270				11310_SA3_00270
hom_1		Homoserine dehydrogenase	3	3	1	1	4625	1	1088		1286	1286	1286		11301_C1_00271				11306_EML1_00271				11310_SA3_00271
thrB_1		Homoserine kinase	3	3	1	1	4626	1	1089		875	875	875		11301_C1_00272				11306_EML1_00272				11310_SA3_00272
manX_1		PTS system mannose-specific EIIAB component	3	3	1	1	4628	1	1091		974	974	974		11301_C1_00275				11306_EML1_00275				11310_SA3_00275
manZ		PTS system mannose-specific EIID component	3	3	1	1	4650	1	1085		932	932	932		11301_C1_00277				11306_EML1_00277				11310_SA3_00277
group_4271		hypothetical protein	3	3	1	1	4651	1	1084		386	386	386		11301_C1_00278				11306_EML1_00278				11310_SA3_00278
dgaR_1		Transcriptional regulatory protein DagR	3	3	1	1	4652	1	1083		2849	2849	2849		11301_C1_00279				11306_EML1_00279				11310_SA3_00279
group_4273	manX_2	PTS system mannose-specific EIIAB component	3	3	1	1	4653	1	1082		419	419	419		11301_C1_00280				11306_EML1_00280				11310_SA3_00280
manX_3		PTS system mannose-specific EIIAB component	3	3	1	1	4654	1	1081		518	518	518		11301_C1_00281				11306_EML1_00281				11310_SA3_00281
group_4275	fabH_1	3-oxoacyl-[acyl-carrier-protein] synthase 3	3	3	1	1	4655	1	1080		971	971	971		11301_C1_00282				11306_EML1_00282				11310_SA3_00282
accB_1		Biotin carboxyl carrier protein of acetyl-CoA carboxylase	3	3	1	1	4656	1	1079		401	401	401		11301_C1_00283				11306_EML1_00283				11310_SA3_00283
accC_1		Biotin carboxylase	3	3	1	1	4657	1	1078		1322	1322	1322		11301_C1_00284				11306_EML1_00284				11310_SA3_00284
accD_1		Acetyl-coenzyme A carboxylase carboxyl transferase subunit beta	3	3	1	1	4658	1	1077		803	803	803		11301_C1_00285				11306_EML1_00285				11310_SA3_00285
accA_1		Acetyl-coenzyme A carboxylase carboxyl transferase subunit alpha	3	3	1	1	4659	1	1076		773	773	773		11301_C1_00286				11306_EML1_00286				11310_SA3_00286
group_428		hypothetical protein	3	3	1	1	13000	1	7720		218	218	218	11300_A1_00615						11307_R1_00248		11309_R95_00331
lytR_2		Transcriptional regulator LytR	3	3	1	1	4660	1	1075		1193	1193	1193		11301_C1_00287				11306_EML1_00287				11310_SA3_00287
group_4281		hypothetical protein	3	3	1	1	4661	1	1074		962	962	962		11301_C1_00288				11306_EML1_00288				11310_SA3_00288
group_4282		hypothetical protein	3	3	1	1	4662	1	1073		1025	1025	1025		11301_C1_00289				11306_EML1_00289				11310_SA3_00289
gpmA_1		2,3-bisphosphoglycerate-dependent phosphoglycerate mutase	3	3	1	1	4663	1	1072		677	677	677		11301_C1_00290				11306_EML1_00290				11310_SA3_00290
group_4284		hypothetical protein	3	3	1	1	4664	1	1071		413	413	413		11301_C1_00291				11306_EML1_00291				11310_SA3_00291
group_4285		hypothetical protein	3	3	1	1	4665	1	1070		212	212	212		11301_C1_00292				11306_EML1_00292				11310_SA3_00292
group_4286	pepC	Aminopeptidase C	3	3	1	1	4666	1	1069		1331	1331	1331		11301_C1_00293				11306_EML1_00293				11310_SA3_00293
rpiA_1		Ribose-5-phosphate isomerase A	3	3	1	1	4667	1	1068		683	683	683		11301_C1_00294				11306_EML1_00294				11310_SA3_00294
group_4288		hypothetical protein	3	3	1	1	4668	1	1067		296	296	296		11301_C1_00295				11306_EML1_00295				11310_SA3_00295
dut		Deoxyuridine 5'-triphosphate nucleotidohydrolase	3	3	1	1	4669	1	1066		536	536	536		11301_C1_00296				11306_EML1_00296				11310_SA3_00296
group_429	nfo	Probable endonuclease 4	3	3	1	1	12990	1	7719		893	893	893	11300_A1_00616						11307_R1_00249		11309_R95_00343
group_4290	radA	DNA repair protein RadA	3	3	1	1	4670	1	1065		1379	1379	1379		11301_C1_00297				11306_EML1_00297				11310_SA3_00297
group_4291	yacL	Uncharacterized PIN and TRAM-domain containing protein YacL	3	3	1	1	4671	1	1064		1163	1163	1163		11301_C1_00298				11306_EML1_00298				11310_SA3_00298
group_4292	gltX	Glutamate--tRNA ligase	3	3	1	1	4672	1	1063		1490	1490	1490		11301_C1_00299				11306_EML1_00299				11310_SA3_00299
cysS		Cysteine--tRNA ligase	3	3	1	1	4673	1	1062		1412	1412	1412		11301_C1_00300				11306_EML1_00300				11310_SA3_00300
mrnC		Mini-ribonuclease 3	3	3	1	1	4674	1	1061		410	410	410		11301_C1_00301				11306_EML1_00301				11310_SA3_00301
group_4295		hypothetical protein	3	3	1	1	4676	1	1039		548	548	548		11301_C1_00303				11306_EML1_00303				11310_SA3_00303
sigH		RNA polymerase sigma-H factor	3	3	1	1	4675	1	1038		563	563	563		11301_C1_00304				11306_EML1_00304				11310_SA3_00304
secE		Protein translocase subunit SecE	3	3	1	1	4682	1	1031		185	185	185		11301_C1_00306				11306_EML1_00306				11310_SA3_00306
nusG		Transcription termination/antitermination protein NusG	3	3	1	1	4683	1	1030		548	548	548		11301_C1_00307				11306_EML1_00307				11310_SA3_00307
group_4299		hypothetical protein	3	3	1	1	4684	1	1029		887	887	887		11301_C1_00308				11306_EML1_00308				11310_SA3_00308
group_4300	rplA	50S ribosomal protein L1	3	3	1	1	4686	2	1		689	689	689		11301_C1_00310				11306_EML1_00310				11310_SA3_00310
group_4301	rplJ	50S ribosomal protein L10	3	3	1	1	4687	2	143		503	503	503		11301_C1_00311				11306_EML1_00311				11310_SA3_00311
group_4302	rplL	50S ribosomal protein L7/L12	3	3	1	1	4688	2	142		368	368	368		11301_C1_00312				11306_EML1_00312				11310_SA3_00312
endA_1		DNA-entry nuclease	3	3	1	1	4689	2	141		977	977	977		11301_C1_00313				11306_EML1_00313				11310_SA3_00313
group_4304		hypothetical protein	3	3	1	1	4690	2	140		656	656	656		11301_C1_00314				11306_EML1_00314				11310_SA3_00314
mprF		Phosphatidylglycerol lysyltransferase	3	3	1	1	4691	2	139		2603	2603	2603		11301_C1_00315				11306_EML1_00315				11310_SA3_00315
immR_2		HTH-type transcriptional regulator ImmR	3	3	1	1	4692	2	138		665	665	665		11301_C1_00316				11306_EML1_00316				11310_SA3_00316
yvdD		LOG family protein YvdD	3	3	1	1	4693	2	137		575	575	575		11301_C1_00317				11306_EML1_00317				11310_SA3_00317
nrdF2_1		Ribonucleoside-diphosphate reductase subunit beta nrdF2	3	3	1	1	4694	2	136		1010	1010	1010		11301_C1_00318				11306_EML1_00318				11310_SA3_00318
nrdH		Glutaredoxin-like protein NrdH	3	3	1	1	4699	2	6		230	230	230		11301_C1_00320				11306_EML1_00320				11310_SA3_00320
tyrS1_1		Tyrosine--tRNA ligase 1	3	3	1	1	12984	1	7715		1262	1262	1262	11300_A1_00619						11307_R1_00253		11309_R95_00345
rsmC		Ribosomal RNA small subunit methyltransferase C	3	3	1	1	4700	2	5		608	608	608		11301_C1_00321				11306_EML1_00321				11310_SA3_00321
tadA_1		tRNA-specific adenosine deaminase	3	3	1	1	4701	2	4		506	506	506		11301_C1_00322				11306_EML1_00322				11310_SA3_00322
dnaX_1		DNA polymerase III subunit gamma/tau	3	3	1	1	4702	2	3		1697	1697	1697		11301_C1_00323				11306_EML1_00323				11310_SA3_00323
group_4313		Nucleoid-associated protein SA0437	3	3	1	1	4703	2	2		308	308	308		11301_C1_00324				11306_EML1_00324				11310_SA3_00324
group_4314		hypothetical protein	3	3	1	1	4704	2	86		251	251	251		11301_C1_00326				11306_EML1_00326				11310_SA3_00326
tmk		Thymidylate kinase	3	3	1	1	4399	2	85		665	665	665		11301_C1_00327				11306_EML1_00327				11310_SA3_00327
dnaX_2		DNA polymerase III subunit gamma/tau	3	3	1	1	4402	2	82		1019	1019	1019		11301_C1_00329				11306_EML1_00329				11310_SA3_00329
yabA		Initiation-control protein YabA	3	3	1	1	4403	2	81		347	347	347		11301_C1_00330				11306_EML1_00330				11310_SA3_00330
group_4318	rsmI	Ribosomal RNA small subunit methyltransferase I	3	3	1	1	4404	2	80		896	896	896		11301_C1_00331				11306_EML1_00331				11310_SA3_00331
group_4319		hypothetical protein	3	3	1	1	4405	2	79		785	785	785		11301_C1_00332				11306_EML1_00332				11310_SA3_00332
ccpA_2		Catabolite control protein A	3	3	1	1	12980	1	7712		998	1001	1000	11300_A1_00621						11307_R1_00257		11309_R95_00347
group_4320	galE_1	UDP-glucose 4-epimerase	3	3	1	1	4406	2	78		995	995	995		11301_C1_00333				11306_EML1_00333				11310_SA3_00333
phnW		2-aminoethylphosphonate--pyruvate transaminase	3	3	1	1	4407	2	77		1100	1100	1100		11301_C1_00334				11306_EML1_00334				11310_SA3_00334
phnX		Phosphonoacetaldehyde hydrolase	3	3	1	1	4408	2	76		797	797	797		11301_C1_00335				11306_EML1_00335				11310_SA3_00335
phnE_1		Phosphate-import permease protein PhnE	3	3	1	1	4409	2	75		854	854	854		11301_C1_00336				11306_EML1_00336				11310_SA3_00336
phnE_2		Phosphate-import permease protein PhnE	3	3	1	1	4410	2	74		803	803	803		11301_C1_00337				11306_EML1_00337				11310_SA3_00337
phnC		Phosphate-import ATP-binding protein PhnC	3	3	1	1	4411	2	73		770	770	770		11301_C1_00338				11306_EML1_00338				11310_SA3_00338
phnD		Phosphate-import protein PhnD	3	3	1	1	4412	2	72		1019	1019	1019		11301_C1_00339				11306_EML1_00339				11310_SA3_00339
tsaB		tRNA threonylcarbamoyladenosine biosynthesis protein TsaB	3	3	1	1	4413	2	71		725	725	725		11301_C1_00340				11306_EML1_00340				11310_SA3_00340
rimI_1		Ribosomal-protein-alanine acetyltransferase	3	3	1	1	4414	2	70		545	545	545		11301_C1_00341				11306_EML1_00341				11310_SA3_00341
rimI_2		N-alpha-acetyltransferase RimI	3	3	1	1	4415	2	69		455	455	455		11301_C1_00342				11306_EML1_00342				11310_SA3_00342
gtaB		UTP--glucose-1-phosphate uridylyltransferase	3	3	1	1	12976	1	7708		896	917	903	11300_A1_00625						11307_R1_00261		11309_R95_00352
tsaD		tRNA N6-adenosine threonylcarbamoyltransferase	3	3	1	1	4416	2	68		1037	1037	1037		11301_C1_00343				11306_EML1_00343				11310_SA3_00343
yheS_1		Uncharacterized ABC transporter ATP-binding protein YheS	3	3	1	1	4417	2	67		1982	1982	1982		11301_C1_00344				11306_EML1_00344				11310_SA3_00344
group_4332	rex	Redox-sensing transcriptional repressor Rex	3	3	1	1	4418	2	66		677	677	677		11301_C1_00345				11306_EML1_00345				11310_SA3_00345
group_4333		hypothetical protein	3	3	1	1	4419	2	65		644	644	644		11301_C1_00346				11306_EML1_00346				11310_SA3_00346
group_4334	groS	10 kDa chaperonin	3	3	1	1	4420	2	64		284	284	284		11301_C1_00347				11306_EML1_00347				11310_SA3_00347
group_4335	plaP	Low-affinity putrescine importer PlaP	3	3	1	1	4747	1	10583		1835	1835	1835		11301_C1_00349				11306_EML1_00349				11310_SA3_00349
tagO		Probable undecaprenyl-phosphate N-acetylglucosaminyl 1-phosphate transferase	3	3	1	1	4748	1	10584		1097	1097	1097		11301_C1_00350				11306_EML1_00350				11310_SA3_00350
pstS1_1		Phosphate-binding protein PstS 1	3	3	1	1	4749	1	10585		902	902	902		11301_C1_00351				11306_EML1_00351				11310_SA3_00351
yigZ		IMPACT family member YigZ	3	3	1	1	4750	1	10586		647	647	647		11301_C1_00352				11306_EML1_00352				11310_SA3_00352
comFA		ComF operon protein 1	3	3	1	1	4751	1	10587		1352	1352	1352		11301_C1_00353				11306_EML1_00353				11310_SA3_00353
group_434	gpsA	Glycerol-3-phosphate dehydrogenase [NAD(P)+]	3	3	1	1	12973	1	7707		1022	1028	1024	11300_A1_00626						11307_R1_00262		11309_R95_00353
group_4340	hpf	Ribosome hibernation promotion factor	3	3	1	1	4753	1	10589		566	566	566		11301_C1_00355				11306_EML1_00355				11310_SA3_00355
prfB		Peptide chain release factor 2	3	3	1	1	4358	1	10600		1073	1073	1073		11301_C1_00357				11306_EML1_00357				11310_SA3_00357
minJ		Cell division topological determinant MinJ	3	3	1	1	4357	1	10601		1175	1175	1175		11301_C1_00358				11306_EML1_00358				11310_SA3_00358
phoP		Alkaline phosphatase synthesis transcriptional regulatory protein PhoP	3	3	1	1	4356	1	10602		722	722	722		11301_C1_00359				11306_EML1_00359				11310_SA3_00359
phoR		Alkaline phosphatase synthesis sensor protein PhoR	3	3	1	1	4355	1	10603		1430	1430	1430		11301_C1_00360				11306_EML1_00360				11310_SA3_00360
pstS1_2		Phosphate-binding protein PstS 1	3	3	1	1	4354	1	10604		875	875	875		11301_C1_00361				11306_EML1_00361				11310_SA3_00361
pstC1		Phosphate transport system permease protein PstC 1	3	3	1	1	4353	1	10605		929	929	929		11301_C1_00362				11306_EML1_00362				11310_SA3_00362
group_4347	pstA	Phosphate transport system permease protein PstA	3	3	1	1	4352	1	10606		884	884	884		11301_C1_00363				11306_EML1_00363				11310_SA3_00363
pstB3_1		Phosphate import ATP-binding protein PstB 3	3	3	1	1	4351	1	10607		809	809	809		11301_C1_00364				11306_EML1_00364				11310_SA3_00364
pstB3_2		Phosphate import ATP-binding protein PstB 3	3	3	1	1	4350	1	10608		755	755	755		11301_C1_00365				11306_EML1_00365				11310_SA3_00365
group_435	hprK	HPr kinase/phosphorylase	3	3	1	1	12971	1	7704		935	935	935	11300_A1_00628						11307_R1_00264		11309_R95_00355
phoU		Phosphate-specific transport system accessory protein PhoU homolog	3	3	1	1	4349	1	10609		674	674	674		11301_C1_00366				11306_EML1_00366				11310_SA3_00366
group_4351		hypothetical protein	3	3	1	1	4348	1	10610		311	311	311		11301_C1_00367				11306_EML1_00367				11310_SA3_00367
group_4352		hypothetical protein	3	3	1	1	4347	1	10611		365	365	365		11301_C1_00368				11306_EML1_00368				11310_SA3_00368
lgt		Prolipoprotein diacylglyceryl transferase	3	3	1	1	4768	1	10679		848	848	848		11301_C1_00370				11306_EML1_00370				11310_SA3_00370
group_4354	gpsA	Glycerol-3-phosphate dehydrogenase [NAD(P)+]	3	3	1	1	4767	1	10680		1016	1016	1016		11301_C1_00371				11306_EML1_00371				11310_SA3_00371
group_4355	gtaB	UTP--glucose-1-phosphate uridylyltransferase	3	3	1	1	4766	1	10681		920	920	920		11301_C1_00372				11306_EML1_00372				11310_SA3_00372
cph2		Phytochrome-like protein cph2	3	3	1	1	4765	1	10682		680	680	680		11301_C1_00373				11306_EML1_00373				11310_SA3_00373
nox_1		NADH oxidase	3	3	1	1	4764	1	10683		1412	1412	1412		11301_C1_00374				11306_EML1_00374				11310_SA3_00374
group_4358	trxB	Thioredoxin reductase	3	3	1	1	4763	1	10684		938	938	938		11301_C1_00375				11306_EML1_00375				11310_SA3_00375
group_4359		hypothetical protein	3	3	1	1	4876	1	10685		632	632	632		11301_C1_00376				11306_EML1_00376				11310_SA3_00376
group_436	phoU	Phosphate-specific transport system accessory protein PhoU homolog	3	3	1	1	12961	1	7699		677	677	677	11300_A1_00633						11307_R1_00269		11309_R95_00360
pgcA		Phosphoglucomutase	3	3	1	1	4878	1	10687		1727	1727	1727		11301_C1_00378				11306_EML1_00378				11310_SA3_00378
gmr		Cyclic di-GMP phosphodiesterase Gmr	3	3	1	1	4879	1	10688		710	710	710		11301_C1_00379				11306_EML1_00379				11310_SA3_00379
nox_2		NADH oxidase	3	3	1	1	4880	1	10689		1379	1379	1379		11301_C1_00380				11306_EML1_00380				11310_SA3_00380
ddpX		D-alanyl-D-alanine dipeptidase	3	3	1	1	4881	1	10690		557	557	557		11301_C1_00381				11306_EML1_00381				11310_SA3_00381
tetA		Tetracycline resistance protein, class B	3	3	1	1	4882	1	10691		410	410	410		11301_C1_00382				11306_EML1_00382				11310_SA3_00382
group_4365		hypothetical protein	3	3	1	1	4883	1	10692		737	737	737		11301_C1_00383				11306_EML1_00383				11310_SA3_00383
yfbR		5'-deoxynucleotidase YfbR	3	3	1	1	4884	1	10693		647	647	647		11301_C1_00384				11306_EML1_00384				11310_SA3_00384
argG		Argininosuccinate synthase	3	3	1	1	5076	1	12148		1235	1235	1235		11301_C1_00388				11306_EML1_00388				11310_SA3_00388
argH		Argininosuccinate lyase	3	3	1	1	5077	1	12147		1403	1403	1403		11301_C1_00389				11306_EML1_00389				11310_SA3_00389
group_4369		hypothetical protein	3	3	1	1	5078	1	12146		536	536	536		11301_C1_00390				11306_EML1_00390				11310_SA3_00390
group_437	pstB3_1	Phosphate import ATP-binding protein PstB 3	3	3	1	1	12960	1	7698		758	758	758	11300_A1_00634						11307_R1_00270		11309_R95_00361
yvcJ		Nucleotide-binding protein YvcJ	3	3	1	1	5079	1	12145		884	884	884		11301_C1_00391				11306_EML1_00391				11310_SA3_00391
group_4371		Putative gluconeogenesis factor	3	3	1	1	5080	1	12144		1001	1001	1001		11301_C1_00392				11306_EML1_00392				11310_SA3_00392
whiA		Putative sporulation transcription regulator WhiA	3	3	1	1	5081	1	12143		932	932	932		11301_C1_00393				11306_EML1_00393				11310_SA3_00393
oppA_1		Oligopeptide-binding protein OppA	3	3	1	1	5082	1	12142		1652	1652	1652		11301_C1_00394				11306_EML1_00394				11310_SA3_00394
group_4374		Putative 2-hydroxyacid dehydrogenase SA2098	3	3	1	1	5083	1	12141		974	974	974		11301_C1_00395				11306_EML1_00395				11310_SA3_00395
rpoN1		RNA polymerase sigma-54 factor 1	3	3	1	1	2789	1	20		1337	1337	1337		11301_C1_00398				11306_EML1_00398				11310_SA3_00398
cggR		Central glycolytic genes regulator	3	3	1	1	2788	1	21		1031	1031	1031		11301_C1_00399				11306_EML1_00399				11310_SA3_00399
tpiA		Triosephosphate isomerase	3	3	1	1	10108	1	12018		758	758	758		11301_C1_00402				11306_EML1_00402				11310_SA3_00402
group_4378	eno2	Enolase 2	3	3	1	1	10107	1	12017		1328	1328	1328		11301_C1_00403				11306_EML1_00403				11310_SA3_00403
group_4379		hypothetical protein	3	3	1	1	10106	1	12016		875	875	875		11301_C1_00404				11306_EML1_00404				11310_SA3_00404
group_438	pstB3_2	Phosphate import ATP-binding protein PstB 3	3	3	1	1	12959	1	7697		806	809	808	11300_A1_00635						11307_R1_00271		11309_R95_00362
clcA		H(+)/Cl(-) exchange transporter ClcA	3	3	1	1	10105	1	12015		1553	1553	1553		11301_C1_00405				11306_EML1_00405				11310_SA3_00405
secG		Probable protein-export membrane protein SecG	3	3	1	1	10104	1	12014		236	236	236		11301_C1_00406				11306_EML1_00406				11310_SA3_00406
est		Carboxylesterase	3	3	1	1	10103	1	12013		746	746	746		11301_C1_00407				11306_EML1_00407				11310_SA3_00407
rnr		Ribonuclease R	3	3	1	1	10102	1	12012		2414	2414	2414		11301_C1_00408				11306_EML1_00408				11310_SA3_00408
smpB		SsrA-binding protein	3	3	1	1	10101	1	12011		470	470	470		11301_C1_00409				11306_EML1_00409				11310_SA3_00409
group_4385		hypothetical protein	3	3	1	1	10100	1	12010		212	212	212		11301_C1_00410				11306_EML1_00410				11310_SA3_00410
group_4386		hypothetical protein	3	3	1	1	10099	1	12009		5147	5147	5147		11301_C1_00411				11306_EML1_00411				11310_SA3_00411
group_4387		hypothetical protein	3	3	1	1	10098	1	12008		2399	2399	2399		11301_C1_00412				11306_EML1_00412				11310_SA3_00412
glnH_1		Glutamine-binding periplasmic protein	3	3	1	1	10097	1	12007		1436	1436	1436		11301_C1_00413				11306_EML1_00413				11310_SA3_00413
artM_1		Arginine transport ATP-binding protein ArtM	3	3	1	1	10096	1	12006		734	734	734		11301_C1_00414				11306_EML1_00414				11310_SA3_00414
pstA		Phosphate transport system permease protein PstA	3	3	1	1	12958	1	7696		884	884	884	11300_A1_00636						11307_R1_00272		11309_R95_00363
group_4390		hypothetical protein	3	3	1	1	10095	1	12005		563	563	563		11301_C1_00415				11306_EML1_00415				11310_SA3_00415
ywpJ		Phosphatase YwpJ	3	3	1	1	10094	1	12004		869	869	869		11301_C1_00416				11306_EML1_00416				11310_SA3_00416
ung		Uracil-DNA glycosylase	3	3	1	1	10093	1	12003		692	692	692		11301_C1_00417				11306_EML1_00417				11310_SA3_00417
pta		Phosphate acetyltransferase	3	3	1	1	10092	1	12002		977	977	977		11301_C1_00418				11306_EML1_00418				11310_SA3_00418
tsaE		tRNA threonylcarbamoyladenosine biosynthesis protein TsaE	3	3	1	1	10091	1	12001		461	461	461		11301_C1_00419				11306_EML1_00419				11310_SA3_00419
mshD_2		Mycothiol acetyltransferase	3	3	1	1	10090	1	12000		515	515	515		11301_C1_00420				11306_EML1_00420				11310_SA3_00420
group_4396	polC_1	DNA polymerase III PolC-type	3	3	1	1	10089	1	11999		536	536	536		11301_C1_00421				11306_EML1_00421				11310_SA3_00421
yceM		Putative oxidoreductase YceM	3	3	1	1	10087	1	11997		902	902	902		11301_C1_00423				11306_EML1_00423				11310_SA3_00423
murB		UDP-N-acetylenolpyruvoylglucosamine reductase	3	3	1	1	10086	1	11996		908	908	908		11301_C1_00424				11306_EML1_00424				11310_SA3_00424
group_4399	nhaK_1	Sodium, potassium, lithium and rubidium/H(+) antiporter	3	3	1	1	10085	1	11995		2129	2129	2129		11301_C1_00425				11306_EML1_00425				11310_SA3_00425
group_440	pstC1	Phosphate transport system permease protein PstC 1	3	3	1	1	12957	1	7695		920	920	920	11300_A1_00637						11307_R1_00273		11309_R95_00364
tcaR		HTH-type transcriptional regulator TcaR	3	3	1	1	10084	1	11994		512	512	512		11301_C1_00426				11306_EML1_00426				11310_SA3_00426
group_4401		hypothetical protein	3	3	1	1	10083	1	11993		665	665	665		11301_C1_00427				11306_EML1_00427				11310_SA3_00427
dacA_1		Diadenylate cyclase	3	3	1	1	10082	1	11992		842	842	842		11301_C1_00428				11306_EML1_00428				11310_SA3_00428
cdaR		CdaA regulatory protein CdaR	3	3	1	1	10081	1	11991		977	977	977		11301_C1_00429				11306_EML1_00429				11310_SA3_00429
group_4404	glmM	Phosphoglucosamine mutase	3	3	1	1	10080	1	11990		1355	1355	1355		11301_C1_00430				11306_EML1_00430				11310_SA3_00430
group_4405	glmS	Glutamine--fructose-6-phosphate aminotransferase [isomerizing]	3	3	1	1	10079	1	11989		1817	1817	1817		11301_C1_00431				11306_EML1_00431				11310_SA3_00431
group_4406		hypothetical protein	3	3	1	1	10078	1	11988		665	665	665		11301_C1_00432				11306_EML1_00432				11310_SA3_00432
ybiV_1		Sugar phosphatase YbiV	3	3	1	1	10077	1	11987		815	815	815		11301_C1_00433				11306_EML1_00433				11310_SA3_00433
group_4409		hypothetical protein	3	3	1	1	10075	1	11985		215	215	215		11301_C1_00435				11306_EML1_00434				11310_SA3_00435
ftsE		Cell division ATP-binding protein FtsE	3	3	1	1	12954	1	7692		686	686	686	11300_A1_00640						11307_R1_00276		11309_R95_02576
mro		Aldose 1-epimerase	3	3	1	1	10074	1	11984		1049	1049	1049		11301_C1_00436				11306_EML1_00435				11310_SA3_00436
group_4411		hypothetical protein	3	3	1	1	10073	1	11983		308	308	308		11301_C1_00437				11306_EML1_00436				11310_SA3_00437
group_4412		hypothetical protein	3	3	1	1	10072	1	11982		425	425	425		11301_C1_00438				11306_EML1_00437				11310_SA3_00438
nfrA1		FMN reductase (NADPH)	3	3	1	1	10071	1	11981		752	752	752		11301_C1_00439				11306_EML1_00438				11310_SA3_00439
group_4415		hypothetical protein	3	3	1	1	10070	1	11980		1199	1199	1199		11301_C1_00441				11306_EML1_00439				11310_SA3_00440
glpK_1		Glycerol kinase	3	3	1	1	10069	1	11979		1526	1526	1526		11301_C1_00442				11306_EML1_00440				11310_SA3_00441
group_4417		hypothetical protein	3	3	1	1	10068	1	11978		782	782	782		11301_C1_00443				11306_EML1_00441				11310_SA3_00442
spxA_1		Regulatory protein Spx	3	3	1	1	10067	1	11977		422	422	422		11301_C1_00445				11306_EML1_00443				11310_SA3_00444
group_4419		hypothetical protein	3	3	1	1	10066	1	11976		230	230	230		11301_C1_00446				11306_EML1_00444				11310_SA3_00445
group_442	prfB	Peptide chain release factor 2	3	3	1	1	12953	1	7691		983	989	985	11300_A1_00641						11307_R1_00277		11309_R95_02577
group_4420		hypothetical protein	3	3	1	1	10065	1	11975		512	512	512		11301_C1_00447				11306_EML1_00445				11310_SA3_00446
ribZ_1		Riboflavin transporter RibZ	3	3	1	1	10064	1	11974		1433	1433	1433		11301_C1_00448				11306_EML1_00446				11310_SA3_00447
gppA_1		Guanosine-5'-triphosphate,3'-diphosphate pyrophosphatase	3	3	1	1	10063	1	11973		953	953	953		11301_C1_00449				11306_EML1_00447				11310_SA3_00448
ppk		Polyphosphate kinase	3	3	1	1	10062	1	11972		2156	2156	2156		11301_C1_00450				11306_EML1_00448				11310_SA3_00449
ppx		Exopolyphosphatase	3	3	1	1	10061	1	11971		1529	1529	1529		11301_C1_00451				11306_EML1_00449				11310_SA3_00450
group_4425		hypothetical protein	3	3	1	1	10060	1	11970		809	809	809		11301_C1_00452				11306_EML1_00450				11310_SA3_00451
group_4426		hypothetical protein	3	3	1	1	10059	1	11969		485	485	485		11301_C1_00453				11306_EML1_00451				11310_SA3_00452
group_4427		hypothetical protein	3	3	1	1	10058	1	11968		161	161	161		11301_C1_00454				11306_EML1_00452				11310_SA3_00453
pbuG_1		Guanine/hypoxanthine permease PbuG	3	3	1	1	10057	1	11967		1307	1307	1307		11301_C1_00455				11306_EML1_00453				11310_SA3_00454
pox5_1		Pyruvate oxidase	3	3	1	1	10056	1	11966		1739	1739	1739		11301_C1_00456				11306_EML1_00454				11310_SA3_00455
group_443	secA	Protein translocase subunit SecA	3	3	1	1	12952	1	7690		2504	2537	2526	11300_A1_00642						11307_R1_00278		11309_R95_02578
ribF_1		Riboflavin biosynthesis protein RibF	3	3	1	1	10055	1	11965		848	848	848		11301_C1_00457				11306_EML1_00455				11310_SA3_00456
pox5_2		Pyruvate oxidase	3	3	1	1	10054	1	11964		1760	1760	1760		11301_C1_00458				11306_EML1_00456				11310_SA3_00457
birA_1		Bifunctional ligase/repressor BirA	3	3	1	1	10052	1	10150		989	989	989		11301_C1_00460				11306_EML1_00458				11310_SA3_00459
oatA_2		O-acetyltransferase OatA	3	3	1	1	10051	1	10149		1955	1955	1955		11301_C1_00461				11306_EML1_00459				11310_SA3_00460
pepX		Xaa-Pro dipeptidyl-peptidase	3	3	1	1	10050	1	10148		2441	2441	2441		11301_C1_00462				11306_EML1_00460				11310_SA3_00461
group_4435		Organic hydroperoxide resistance protein-like	3	3	1	1	10049	1	10147		404	404	404		11301_C1_00463				11306_EML1_00461				11310_SA3_00462
group_4436		hypothetical protein	3	3	1	1	10048	1	10146		302	302	302		11301_C1_00464				11306_EML1_00462				11310_SA3_00463
yhdG_2		Uncharacterized amino acid permease YhdG	3	3	1	1	10047	1	10145		1397	1397	1397		11301_C1_00465				11306_EML1_00463				11310_SA3_00464
group_4438		hypothetical protein	3	3	1	1	10046	1	10144		473	473	473		11301_C1_00466				11306_EML1_00464				11310_SA3_00465
pdxK		Pyridoxine kinase	3	3	1	1	10045	1	10143		818	818	818		11301_C1_00467				11306_EML1_00465				11310_SA3_00466
hpf		Ribosome hibernation promotion factor	3	3	1	1	12951	1	7689		551	557	553	11300_A1_00643						11307_R1_00279		11309_R95_02584
ndx1		Diadenosine hexaphosphate hydrolase	3	3	1	1	10044	1	10142		419	419	419		11301_C1_00468				11306_EML1_00466				11310_SA3_00467
group_4441		hypothetical protein	3	3	1	1	10043	1	10141		149	149	149		11301_C1_00469				11306_EML1_00467				11310_SA3_00468
gmk_1		Guanylate kinase	3	3	1	1	10042	1	10140		581	581	581		11301_C1_00470				11306_EML1_00468				11310_SA3_00469
zur		Zinc-specific metallo-regulatory protein	3	3	1	1	10041	1	10139		443	443	443		11301_C1_00471				11306_EML1_00469				11310_SA3_00470
group_4444		hypothetical protein	3	3	1	1	10031	1	10136		818	818	818		11301_C1_00473				11306_EML1_00471				11310_SA3_00472
group_4445		hypothetical protein	3	3	1	1	10030	1	10135	Hypothetical protein with no hits to refseq/uniprot/clusters/cdd/tigrfams/pfam overlapping another protein with hits	224	224	224		11301_C1_00474				11306_EML1_00472				11310_SA3_00473
group_4446		Phosphorylated carbohydrates phosphatase TM_1254	3	3	1	1	10029	1	10134		626	626	626		11301_C1_00475				11306_EML1_00473				11310_SA3_00474
group_4447	patA_1	Putative N-acetyl-LL-diaminopimelate aminotransferase	3	3	1	1	10028	1	10133		1190	1190	1190		11301_C1_00476				11306_EML1_00474				11310_SA3_00475
group_4448		D-lactate dehydrogenase	3	3	1	1	10027	1	10132		992	992	992		11301_C1_00477				11306_EML1_00475				11310_SA3_00476
group_4449		hypothetical protein	3	3	1	1	10026	1	10131		251	251	251		11301_C1_00478				11306_EML1_00476				11310_SA3_00477
glnQ_1		Glutamine transport ATP-binding protein GlnQ	3	3	1	1	10025	1	10129		740	740	740		11301_C1_00480				11306_EML1_00477				11310_SA3_00478
glnH_2		ABC transporter glutamine-binding protein GlnH	3	3	1	1	10024	1	10128		836	836	836		11301_C1_00481				11306_EML1_00478				11310_SA3_00479
glnM		Probable glutamine ABC transporter permease protein GlnM	3	3	1	1	10023	1	10127		641	641	641		11301_C1_00482				11306_EML1_00479				11310_SA3_00480
glnP		Probable glutamine ABC transporter permease protein GlnP	3	3	1	1	10022	1	10126		653	653	653		11301_C1_00483				11306_EML1_00480				11310_SA3_00481
crr		PTS system glucose-specific EIIA component	3	3	1	1	10021	1	10125		491	491	491		11301_C1_00484				11306_EML1_00481				11310_SA3_00482
bglG		Cryptic beta-glucoside bgl operon antiterminator	3	3	1	1	10020	1	10124		842	842	842		11301_C1_00485				11306_EML1_00482				11310_SA3_00483
bglF_1		PTS system beta-glucoside-specific EIIBCA component	3	3	1	1	10019	1	10123		1451	1451	1451		11301_C1_00486				11306_EML1_00483				11310_SA3_00484
chbG		Chitooligosaccharide deacetylase ChbG	3	3	1	1	10018	1	10122		758	758	758		11301_C1_00487				11306_EML1_00484				11310_SA3_00485
steT		Serine/threonine exchanger SteT	3	3	1	1	10017	1	10121		1331	1331	1331		11301_C1_00488				11306_EML1_00485				11310_SA3_00486
ohrR_1		Organic hydroperoxide resistance transcriptional regulator	3	3	1	1	10016	1	10120		440	440	440		11301_C1_00489				11306_EML1_00486				11310_SA3_00487
group_4461		hypothetical protein	3	3	1	1	10015	1	10119		878	878	878		11301_C1_00490				11306_EML1_00487				11310_SA3_00488
group_4462		hypothetical protein	3	3	1	1	10014	1	10118		431	431	431		11301_C1_00491				11306_EML1_00488				11310_SA3_00489
mdtG_1		Multidrug resistance protein MdtG	3	3	1	1	10013	1	10117		1154	1154	1154		11301_C1_00492				11306_EML1_00489				11310_SA3_00490
group_4464		hypothetical protein	3	3	1	1	10012	1	10116		518	518	518		11301_C1_00493				11306_EML1_00490				11310_SA3_00491
bm3R1_1		HTH-type transcriptional repressor Bm3R1	3	3	1	1	10011	1	10115		560	560	560		11301_C1_00494				11306_EML1_00491				11310_SA3_00492
group_4466	hflX	GTPase HflX	3	3	1	1	10010	1	10114		1295	1295	1295		11301_C1_00495				11306_EML1_00492				11310_SA3_00493
rppH_1		RNA pyrophosphohydrolase	3	3	1	1	10009	1	10113		437	437	437		11301_C1_00496				11306_EML1_00493				11310_SA3_00494
sugE		Quaternary ammonium compound-resistance protein SugE	3	3	1	1	10008	1	10112		314	314	314		11301_C1_00497				11306_EML1_00494				11310_SA3_00495
gpmA_2		2,3-bisphosphoglycerate-dependent phosphoglycerate mutase	3	3	1	1	10006	1	10110		677	677	677		11301_C1_00499				11306_EML1_00496				11310_SA3_00497
gpmA_3		2,3-bisphosphoglycerate-dependent phosphoglycerate mutase	3	3	1	1	10005	1	10109		656	656	656		11301_C1_00500				11306_EML1_00497				11310_SA3_00498
gerN_1		Na(+)/H(+)-K(+) antiporter GerN	3	3	1	1	10004	1	10108		1856	1856	1856		11301_C1_00501				11306_EML1_00498				11310_SA3_00499
rppH_2		RNA pyrophosphohydrolase	3	3	1	1	10003	1	10107		953	953	953		11301_C1_00502				11306_EML1_00499				11310_SA3_00500
licT_1		Transcription antiterminator LicT	3	3	1	1	10002	1	10106		842	842	842		11301_C1_00503				11306_EML1_00500				11310_SA3_00501
bglF_2		PTS system beta-glucoside-specific EIIBCA component	3	3	1	1	10001	1	10105		1862	1862	1862		11301_C1_00504				11306_EML1_00501				11310_SA3_00502
group_4475	bglH_1	Aryl-phospho-beta-D-glucosidase BglH	3	3	1	1	10000	1	10104		1502	1502	1502		11301_C1_00505				11306_EML1_00502				11310_SA3_00503
group_4476		Uncharacterized membrane protein Rv0364	3	3	1	1	9999	1	10103		644	644	644		11301_C1_00506				11306_EML1_00503				11310_SA3_00504
helD_1		DNA helicase IV	3	3	1	1	9998	1	10102		2306	2306	2306		11301_C1_00507				11306_EML1_00504				11310_SA3_00505
group_4478		Nitronate monooxygenase	3	3	1	1	9997	1	10101		929	929	929		11301_C1_00508				11306_EML1_00505				11310_SA3_00506
group_4479	coaA	Pantothenate kinase	3	3	1	1	9996	1	10100		917	917	917		11301_C1_00509				11306_EML1_00506				11310_SA3_00507
group_4480		hypothetical protein	3	3	1	1	2794	5	25		218	218	218		11301_C1_00511				11306_EML1_00508				11310_SA3_00509
glvR_1		HTH-type transcriptional regulator GlvR	3	3	1	1	2795	5	26		713	713	713		11301_C1_00512				11306_EML1_00509				11310_SA3_00510
group_4482		hypothetical protein	3	3	1	1	2796	5	24		854	854	854		11301_C1_00513				11306_EML1_00510				11310_SA3_00511
hemA		Glutamyl-tRNA reductase	3	3	1	1	2797	5	23		641	641	641		11301_C1_00514				11306_EML1_00511				11310_SA3_00512
group_4484		hypothetical protein	3	3	1	1	2798	5	22		434	434	434		11301_C1_00515				11306_EML1_00512				11310_SA3_00513
hcaR_2		Hca operon transcriptional activator HcaR	3	3	1	1	2799	5	21		890	890	890		11301_C1_00516				11306_EML1_00513				11310_SA3_00514
group_4486		Zinc-type alcohol dehydrogenase-like protein SA1988	3	3	1	1	2800	5	20		944	944	944		11301_C1_00517				11306_EML1_00514				11310_SA3_00515
group_4488		hypothetical protein	3	3	1	1	2802	5	19		248	248	248		11301_C1_00519				11306_EML1_00515				11310_SA3_00516
nox_3		NADH oxidase	3	3	1	1	2803	5	18		1406	1406	1406		11301_C1_00520				11306_EML1_00516				11310_SA3_00517
desR		Transcriptional regulatory protein DesR	3	3	1	1	2804	5	17		605	605	605		11301_C1_00521				11306_EML1_00517				11310_SA3_00518
group_4491	desK	Sensor histidine kinase DesK	3	3	1	1	2805	5	16		1100	1100	1100		11301_C1_00522				11306_EML1_00518				11310_SA3_00519
group_4492		hypothetical protein	3	3	1	1	2806	5	15		770	770	770		11301_C1_00523				11306_EML1_00519				11310_SA3_00520
drrA_1		Daunorubicin/doxorubicin resistance ATP-binding protein DrrA	3	3	1	1	2807	5	14		887	887	887		11301_C1_00524				11306_EML1_00520				11310_SA3_00521
group_4494		hypothetical protein	3	3	1	1	2808	5	13		149	149	149		11301_C1_00525				11306_EML1_00521				11310_SA3_00522
yjaB_1		Uncharacterized N-acetyltransferase YjaB	3	3	1	1	2809	5	12		467	467	467		11301_C1_00526				11306_EML1_00522				11310_SA3_00523
mexR		Multidrug resistance operon repressor	3	3	1	1	2810	5	11		437	437	437		11301_C1_00527				11306_EML1_00523				11310_SA3_00524
group_4497		hypothetical protein	3	3	1	1	2811	5	10		668	668	668		11301_C1_00528				11306_EML1_00524				11310_SA3_00525
group_4498		hypothetical protein	3	3	1	1	2812	5	9		413	413	413		11301_C1_00529				11306_EML1_00525				11310_SA3_00526
ecsA_1		ABC-type transporter ATP-binding protein EcsA	3	3	1	1	2813	5	8		899	899	899		11301_C1_00530				11306_EML1_00526				11310_SA3_00527
group_450	purF	Amidophosphoribosyltransferase	3	3	1	1	12930	1	7524		1424	1439	1434	11300_A1_00659						11307_R1_00295		11309_R95_00903
group_4500		hypothetical protein	3	3	1	1	2814	5	7		752	752	752		11301_C1_00531				11306_EML1_00527				11310_SA3_00528
group_4501		hypothetical protein	3	3	1	1	2815	5	6		1058	1058	1058		11301_C1_00532				11306_EML1_00528				11310_SA3_00529
group_4502		hypothetical protein	3	3	1	1	2816	5	5		1070	1070	1070		11301_C1_00533				11306_EML1_00529				11310_SA3_00530
ytrB_1		ABC transporter ATP-binding protein YtrB	3	3	1	1	2817	5	4		479	479	479		11301_C1_00534				11306_EML1_00530				11310_SA3_00531
ytrB_2		ABC transporter ATP-binding protein YtrB	3	3	1	1	2818	5	3		410	410	410		11301_C1_00535				11306_EML1_00531				11310_SA3_00532
ytrA_1		HTH-type transcriptional repressor YtrA	3	3	1	1	2819	5	2		389	389	389		11301_C1_00536				11306_EML1_00532				11310_SA3_00533
dnaG		DNA primase	3	3	1	1	3476	38	2		1880	1880	1880		11301_C1_00538				11306_EML1_00534				11310_SA3_00535
glyS		Glycine--tRNA ligase beta subunit	3	3	1	1	3475	38	1		2084	2084	2084		11301_C1_00539				11306_EML1_00535				11310_SA3_00536
recO		DNA repair protein RecO	3	3	1	1	3281	22	1		788	788	788		11301_C1_00541				11306_EML1_00537				11310_SA3_00538
era		GTPase Era	3	3	1	1	3280	22	2		908	908	908		11301_C1_00542				11306_EML1_00538				11310_SA3_00539
dgkA		Undecaprenol kinase	3	3	1	1	3279	22	3		416	416	416		11301_C1_00543				11306_EML1_00539				11310_SA3_00540
ybeY		Endoribonuclease YbeY	3	3	1	1	3278	22	4		479	479	479		11301_C1_00544				11306_EML1_00540				11310_SA3_00541
group_4512		PhoH-like protein	3	3	1	1	3277	22	5		971	971	971		11301_C1_00545				11306_EML1_00541				11310_SA3_00542
group_4513		hypothetical protein	3	3	1	1	3276	22	6		443	443	443		11301_C1_00546				11306_EML1_00542				11310_SA3_00543
yqfL		Putative pyruvate, phosphate dikinase regulatory protein	3	3	1	1	3250	1	12560		818	818	818		11301_C1_00548				11306_EML1_00544				11310_SA3_00545
tsaC1		4-formylbenzenesulfonate dehydrogenase TsaC1/TsaC2	3	3	1	1	3249	1	12561		719	719	719		11301_C1_00549				11306_EML1_00545				11310_SA3_00546
nfo		Probable endonuclease 4	3	3	1	1	3248	1	12562		896	896	896		11301_C1_00550				11306_EML1_00546				11310_SA3_00547
tagB		Teichoic acid glycerol-phosphate primase	3	3	1	1	3247	1	12563		1151	1151	1151		11301_C1_00551				11306_EML1_00547				11310_SA3_00548
group_4518		hypothetical protein	3	3	1	1	3246	1	12564		875	875	875		11301_C1_00552				11306_EML1_00548				11310_SA3_00549
msrA_1		Peptide methionine sulfoxide reductase MsrA	3	3	1	1	3245	1	12565		530	530	530		11301_C1_00553				11306_EML1_00549				11310_SA3_00550
manZ_1		PTS system mannose-specific EIID component	3	3	1	1	12912	1	7401		809	821	813	11300_A1_00677						11307_R1_00315				11311_SA5_02525
aspS		Aspartate--tRNA ligase	3	3	1	1	3244	1	12566		1796	1796	1796		11301_C1_00554				11306_EML1_00550				11310_SA3_00551
group_4521	hisS	Histidine--tRNA ligase	3	3	1	1	3243	1	12567		1280	1280	1280		11301_C1_00555				11306_EML1_00551				11310_SA3_00552
lytC		N-acetylmuramoyl-L-alanine amidase LytC	3	3	1	1	3242	1	12568		848	848	848		11301_C1_00556				11306_EML1_00552				11310_SA3_00553
group_4523		hypothetical protein	3	3	1	1	3241	1	12569		842	842	842		11301_C1_00557				11306_EML1_00553				11310_SA3_00554
cbbZC		Phosphoglycolate phosphatase, chromosomal	3	3	1	1	3240	1	12570		623	623	623		11301_C1_00558				11306_EML1_00554				11310_SA3_00555
dtd		D-aminoacyl-tRNA deacylase	3	3	1	1	3239	1	12571		446	446	446		11301_C1_00559				11306_EML1_00555				11310_SA3_00556
group_4526	relA	GTP pyrophosphokinase	3	3	1	1	3238	1	12572		2267	2267	2267		11301_C1_00560				11306_EML1_00556				11310_SA3_00557
group_4527		hypothetical protein	3	3	1	1	3237	1	12573		335	335	335		11301_C1_00561				11306_EML1_00557				11310_SA3_00558
rsmE		Ribosomal RNA small subunit methyltransferase E	3	3	1	1	3236	1	12574		752	752	752		11301_C1_00562				11306_EML1_00558				11310_SA3_00559
prmA		Ribosomal protein L11 methyltransferase	3	3	1	1	3235	1	12575		950	950	950		11301_C1_00563				11306_EML1_00559				11310_SA3_00560
group_4530		Putative 3-methyladenine DNA glycosylase	3	3	1	1	3234	1	12576		629	629	629		11301_C1_00564				11306_EML1_00560				11310_SA3_00561
group_4531		hypothetical protein	3	3	1	1	3233	1	12577		290	290	290		11301_C1_00565				11306_EML1_00561				11310_SA3_00562
group_4532		hypothetical protein	3	3	1	1	3232	1	12578		290	290	290		11301_C1_00566				11306_EML1_00562				11310_SA3_00563
group_4533		hypothetical protein	3	3	1	1	3224	1	13228		1277	1277	1277		11301_C1_00568				11306_EML1_00564				11310_SA3_00565
patA_2		Peptidoglycan O-acetyltransferase	3	3	1	1	3104	1	13230		1214	1214	1214		11301_C1_00570				11306_EML1_00566				11310_SA3_00567
dltA		D-alanine--poly(phosphoribitol) ligase subunit 1	3	3	1	1	3103	1	13231		1526	1526	1526		11301_C1_00571				11306_EML1_00567				11310_SA3_00568
group_4536		hypothetical protein	3	3	1	1	3102	1	13232		149	149	149		11301_C1_00572				11306_EML1_00568				11310_SA3_00569
pbpX_2		Putative penicillin-binding protein PbpX	3	3	1	1	3101	1	13233		1175	1175	1175		11301_C1_00573				11306_EML1_00569				11310_SA3_00570
group_4538	dnaJ	Chaperone protein DnaJ	3	3	1	1	3100	1	13234		1142	1142	1142		11301_C1_00574				11306_EML1_00570				11310_SA3_00571
grpE		Protein GrpE	3	3	1	1	3096	1	13236		608	608	608		11301_C1_00576				11306_EML1_00572				11310_SA3_00573
group_4540	hrcA	Heat-inducible transcription repressor HrcA	3	3	1	1	3095	1	13237		1043	1043	1043		11301_C1_00577				11306_EML1_00573				11310_SA3_00574
group_4541		hypothetical protein	3	3	1	1	3094	1	13238		287	287	287		11301_C1_00578				11306_EML1_00574				11310_SA3_00575
aldC		Alpha-acetolactate decarboxylase	3	3	1	1	3093	1	13239		710	710	710		11301_C1_00579				11306_EML1_00575				11310_SA3_00576
ribF_2		Riboflavin biosynthesis protein RibF	3	3	1	1	3092	1	13240		998	998	998		11301_C1_00580				11306_EML1_00576				11310_SA3_00577
truB		tRNA pseudouridine synthase B	3	3	1	1	3091	1	13241		923	923	923		11301_C1_00581				11306_EML1_00577				11310_SA3_00578
aroK		Shikimate kinase	3	3	1	1	3090	1	13242		521	521	521		11301_C1_00582				11306_EML1_00578				11310_SA3_00579
tyrA		Prephenate dehydrogenase	3	3	1	1	3089	1	13243		1097	1097	1097		11301_C1_00583				11306_EML1_00579				11310_SA3_00580
aroA1		3-phosphoshikimate 1-carboxyvinyltransferase 1	3	3	1	1	3088	1	13244		1298	1298	1298		11301_C1_00584				11306_EML1_00580				11310_SA3_00581
group_4548		hypothetical protein	3	3	1	1	3087	1	13245		527	527	527		11301_C1_00585				11306_EML1_00581				11310_SA3_00582
aroC		Chorismate synthase	3	3	1	1	3086	1	13246		1169	1169	1169		11301_C1_00586				11306_EML1_00582				11310_SA3_00583
ydiM_1		Inner membrane transport protein YdiM	3	3	1	1	3085	1	13247		1442	1442	1442		11301_C1_00587				11306_EML1_00583				11310_SA3_00584
group_4551		hypothetical protein	3	3	1	1	3084	1	13248		131	131	131		11301_C1_00588				11306_EML1_00584				11310_SA3_00585
rbfA		Ribosome-binding factor A	3	3	1	1	3083	1	13249		353	353	353		11301_C1_00589				11306_EML1_00585				11310_SA3_00586
rplGA		Probable ribosomal protein YlxQ	3	3	1	1	3081	1	13251		305	305	305		11301_C1_00591				11306_EML1_00587				11310_SA3_00588
group_4554		hypothetical protein	3	3	1	1	3080	1	13252		299	299	299		11301_C1_00592				11306_EML1_00588				11310_SA3_00589
nusA		Transcription termination/antitermination protein NusA	3	3	1	1	3079	1	13253		1217	1217	1217		11301_C1_00593				11306_EML1_00589				11310_SA3_00590
rimP		Ribosome maturation factor RimP	3	3	1	1	3078	1	13254		476	476	476		11301_C1_00594				11306_EML1_00590				11310_SA3_00591
polC_2		DNA polymerase III PolC-type	3	3	1	1	3077	1	13255		4313	4313	4313		11301_C1_00595				11306_EML1_00591				11310_SA3_00592
proS		Proline--tRNA ligase	3	3	1	1	3076	1	13256		1709	1709	1709		11301_C1_00596				11306_EML1_00592				11310_SA3_00593
rasP		Regulator of sigma-W protease RasP	3	3	1	1	3075	1	13257		1277	1277	1277		11301_C1_00597				11306_EML1_00593				11310_SA3_00594
cdsA		Phosphatidate cytidylyltransferase	3	3	1	1	3074	1	13258		785	785	785		11301_C1_00598				11306_EML1_00594				11310_SA3_00595
group_4561	uppS	Ditrans,polycis-undecaprenyl-diphosphate synthase ((2E,6E)-farnesyl-diphosphate specific)	3	3	1	1	3073	1	13259		779	779	779		11301_C1_00599				11306_EML1_00595				11310_SA3_00596
frr		Ribosome-recycling factor	3	3	1	1	3072	1	13260		563	563	563		11301_C1_00600				11306_EML1_00596				11310_SA3_00597
tsf		Elongation factor Ts	3	3	1	1	3058	1	13275		878	878	878		11301_C1_00602				11306_EML1_00598				11310_SA3_00599
yjjG		Pyrimidine 5'-nucleotidase YjjG	3	3	1	1	3055	1	13290		722	722	722		11301_C1_00604				11306_EML1_00600				11310_SA3_00601
group_4565		hypothetical protein	3	3	1	1	3054	1	13291		245	245	245		11301_C1_00605				11306_EML1_00601				11310_SA3_00602
group_4566		hypothetical protein	3	3	1	1	3053	1	13292		197	197	197		11301_C1_00606				11306_EML1_00602				11310_SA3_00603
group_4567		hypothetical protein	3	3	1	1	3052	1	13293		287	287	287		11301_C1_00607				11306_EML1_00603				11310_SA3_00604
group_4568		hypothetical protein	3	3	1	1	3051	1	13294		122	122	122		11301_C1_00608				11306_EML1_00604				11310_SA3_00605
group_4569		hypothetical protein	3	3	1	1	3050	1	13295		146	146	146		11301_C1_00609				11306_EML1_00605				11310_SA3_00606
group_4570		D-lactate dehydrogenase	3	3	1	1	3049	1	13296		998	998	998		11301_C1_00610				11306_EML1_00606				11310_SA3_00607
group_4571		hypothetical protein	3	3	1	1	3048	1	13297		305	305	305		11301_C1_00611				11306_EML1_00607				11310_SA3_00608
yfiC		tRNA1(Val) (adenine(37)-N6)-methyltransferase	3	3	1	1	3047	1	13298		758	758	758		11301_C1_00612				11306_EML1_00608				11310_SA3_00609
plsC		1-acyl-sn-glycerol-3-phosphate acyltransferase	3	3	1	1	3046	1	13299		635	635	635		11301_C1_00613				11306_EML1_00609				11310_SA3_00610
group_4574		hypothetical protein	3	3	1	1	3045	1	13300		230	230	230		11301_C1_00614				11306_EML1_00610				11310_SA3_00611
group_4575		hypothetical protein	3	3	1	1	3044	1	13301		272	272	272		11301_C1_00615				11306_EML1_00611				11310_SA3_00612
lexA		LexA repressor	3	3	1	1	3043	1	13302		632	632	632		11301_C1_00616				11306_EML1_00612				11310_SA3_00613
group_4577		hypothetical protein	3	3	1	1	3042	1	13303		629	629	629		11301_C1_00617				11306_EML1_00613				11310_SA3_00614
mvaS		Hydroxymethylglutaryl-CoA synthase	3	3	1	1	3041	1	13304		1169	1169	1169		11301_C1_00618				11306_EML1_00614				11310_SA3_00615
group_4579		hypothetical protein	3	3	1	1	3040	1	13305		164	164	164		11301_C1_00619				11306_EML1_00615				11310_SA3_00616
group_4580		hypothetical protein	3	3	1	1	3039	1	13306		392	392	392		11301_C1_00620				11306_EML1_00616				11310_SA3_00617
csbB		Putative glycosyltransferase CsbB	3	3	1	1	3038	1	13307		941	941	941		11301_C1_00621				11306_EML1_00617				11310_SA3_00618
group_4582		hypothetical protein	3	3	1	1	3037	1	13308		1766	1766	1766		11301_C1_00622				11306_EML1_00618				11310_SA3_00619
group_4583		hypothetical protein	3	3	1	1	3036	1	13309		209	209	209		11301_C1_00623				11306_EML1_00619				11310_SA3_00620
group_4584		hypothetical protein	3	3	1	1	3035	1	13310		278	278	278		11301_C1_00624				11306_EML1_00620				11310_SA3_00621
group_4586		hypothetical protein	3	3	1	1	11281	1	13312		146	146	146		11301_C1_00626				11306_EML1_00621				11310_SA3_00622
group_4587		hypothetical protein	3	3	1	1	11282	1	13313		167	167	167		11301_C1_00627				11306_EML1_00622				11310_SA3_00623
group_4588		hypothetical protein	3	3	1	1	11283	1	13314		119	119	119		11301_C1_00628				11306_EML1_00623				11310_SA3_00624
group_4589		hypothetical protein	3	3	1	1	11284	1	13315		179	179	179		11301_C1_00629				11306_EML1_00624				11310_SA3_00625
group_4590		hypothetical protein	3	3	1	1	11285	1	13316		206	206	206		11301_C1_00631				11306_EML1_00626				11310_SA3_00627
group_4591		hypothetical protein	3	3	1	1	11286	1	13317		761	761	761		11301_C1_00632				11306_EML1_00627				11310_SA3_00628
group_4592		hypothetical protein	3	3	1	1	11288	1	13320		1211	1211	1211		11301_C1_00634				11306_EML1_00629				11310_SA3_00630
group_4593		hypothetical protein	3	3	1	1	11289	1	13321		584	584	584		11301_C1_00635				11306_EML1_00630				11310_SA3_00631
recJ		Single-stranded-DNA-specific exonuclease RecJ	3	3	1	1	11233	1	13729		2336	2336	2336		11301_C1_00637				11306_EML1_00632				11310_SA3_00633
lapA		Lipopolysaccharide assembly protein A	3	3	1	1	11232	1	13728		350	350	350		11301_C1_00638				11306_EML1_00633				11310_SA3_00634
group_4596		Uncharacterized oxidoreductase SA2266	3	3	1	1	11231	1	13727		791	791	791		11301_C1_00639				11306_EML1_00634				11310_SA3_00635
rnz_1		Ribonuclease Z	3	3	1	1	11230	1	13726		935	935	935		11301_C1_00640				11306_EML1_00635				11310_SA3_00636
group_4598		hypothetical protein	3	3	1	1	11229	1	13725		284	284	284		11301_C1_00641				11306_EML1_00636				11310_SA3_00637
group_4599	obg	GTPase Obg	3	3	1	1	11228	1	13724		1295	1295	1295		11301_C1_00642				11306_EML1_00637				11310_SA3_00638
glcR_1		HTH-type transcriptional repressor GlcR	3	3	1	1	11227	1	13723		755	755	755		11301_C1_00643				11306_EML1_00638				11310_SA3_00639
lacC		Tagatose-6-phosphate kinase	3	3	1	1	11226	1	13722		917	917	917		11301_C1_00644				11306_EML1_00639				11310_SA3_00640
fruA		PTS system fructose-specific EIIABC component	3	3	1	1	11225	1	13721		1967	1967	1967		11301_C1_00645				11306_EML1_00640				11310_SA3_00641
cpdA_1		3',5'-cyclic adenosine monophosphate phosphodiesterase CpdA	3	3	1	1	11224	1	13720		1322	1322	1322		11301_C1_00646				11306_EML1_00641				11310_SA3_00642
group_4604		hypothetical protein	3	3	1	1	11223	1	13719		1451	1451	1451		11301_C1_00647				11306_EML1_00642				11310_SA3_00643
wbnJ		O-antigen biosynthesis glycosyltransferase WbnJ	3	3	1	1	11222	1	13718		968	968	968		11301_C1_00648				11306_EML1_00643				11310_SA3_00644
group_4606		hypothetical protein	3	3	1	1	11221	1	13717		1274	1274	1274		11301_C1_00649				11306_EML1_00644				11310_SA3_00645
group_4607		Glycogen synthase	3	3	1	1	11220	1	13716		1028	1028	1028		11301_C1_00650				11306_EML1_00645				11310_SA3_00646
wbnH		O-antigen biosynthesis glycosyltransferase WbnH	3	3	1	1	11219	1	13715		1091	1091	1091		11301_C1_00651				11306_EML1_00646				11310_SA3_00647
wecA		UDP-N-acetylgalactosamine-undecaprenyl-phosphate N-acetylgalactosaminephosphotransferase	3	3	1	1	11218	1	13714		665	665	665		11301_C1_00652				11306_EML1_00647				11310_SA3_00648
wbgU		UDP-N-acetylglucosamine 4-epimerase	3	3	1	1	11217	1	13713		941	941	941		11301_C1_00653				11306_EML1_00648				11310_SA3_00649
ywqE		Tyrosine-protein phosphatase YwqE	3	3	1	1	11216	1	13712		821	821	821		11301_C1_00654				11306_EML1_00649				11310_SA3_00650
ywqD		Tyrosine-protein kinase YwqD	3	3	1	1	11215	1	13711		707	707	707		11301_C1_00655				11306_EML1_00650				11310_SA3_00651
cap8A		Capsular polysaccharide type 8 biosynthesis protein cap8A	3	3	1	1	11214	1	13710		758	758	758		11301_C1_00656				11306_EML1_00651				11310_SA3_00652
uvrC		UvrABC system protein C	3	3	1	1	11213	1	13709		1814	1814	1814		11301_C1_00657				11306_EML1_00652				11310_SA3_00653
artM_2		Arginine transport ATP-binding protein ArtM	3	3	1	1	11212	1	13708		740	740	740		11301_C1_00658				11306_EML1_00653				11310_SA3_00654
yecS		L-cystine transport system permease protein YecS	3	3	1	1	11211	1	13707		1475	1475	1475		11301_C1_00659				11306_EML1_00654				11310_SA3_00655
group_4617		hypothetical protein	3	3	1	1	11210	1	13706		170	170	170		11301_C1_00660				11306_EML1_00655				11310_SA3_00656
group_4618		hypothetical protein	3	3	1	1	11209	1	13705		407	407	407		11301_C1_00661				11306_EML1_00656				11310_SA3_00657
group_4619		hypothetical protein	3	3	1	1	11208	1	13704	Hypothetical protein with no hits to refseq/uniprot/clusters/cdd/tigrfams/pfam overlapping another protein with hits	344	344	344		11301_C1_00662				11306_EML1_00657				11310_SA3_00658
engB		Probable GTP-binding protein EngB	3	3	1	1	11207	1	13703		593	593	593		11301_C1_00663				11306_EML1_00658				11310_SA3_00659
group_4621	clpX	ATP-dependent Clp protease ATP-binding subunit ClpX	3	3	1	1	11206	1	13702		1265	1265	1265		11301_C1_00664				11306_EML1_00659				11310_SA3_00660
tig		Trigger factor	3	3	1	1	11205	1	13701		1322	1322	1322		11301_C1_00665				11306_EML1_00660				11310_SA3_00661
group_4623		hypothetical protein	3	3	1	1	10233	1	13441		914	914	914		11301_C1_00667				11306_EML1_00662				11310_SA3_00663
rnj2		Ribonuclease J 2	3	3	1	1	10232	1	13442		1724	1724	1724		11301_C1_00668				11306_EML1_00663				11310_SA3_00664
dapA_1		4-hydroxy-tetrahydrodipicolinate synthase	3	3	1	1	10231	1	13443		872	872	872		11301_C1_00669				11306_EML1_00664				11310_SA3_00665
mdtG_2		Multidrug resistance protein MdtG	3	3	1	1	10230	1	13444		1202	1202	1202		11301_C1_00670				11306_EML1_00665				11310_SA3_00666
group_4627	rpsT	30S ribosomal protein S20	3	3	1	1	11169	1	13422		254	254	254		11301_C1_00672				11306_EML1_00667				11310_SA3_00668
group_4628		hypothetical protein	3	3	1	1	11170	1	13421		1061	1061	1061		11301_C1_00673				11306_EML1_00668				11310_SA3_00669
tadA_2		tRNA-specific adenosine deaminase	3	3	1	1	11172	1	13419		485	485	485		11301_C1_00675				11306_EML1_00670				11310_SA3_00671
trmD		tRNA (guanine-N(1)-)-methyltransferase	3	3	1	1	13715	1	8353		740	746	742	11300_A1_00780						11307_R1_00383		11309_R95_02511
comEA		ComE operon protein 1	3	3	1	1	11173	1	13418		698	698	698		11301_C1_00676				11306_EML1_00671				11310_SA3_00672
lon		Lon protease	3	3	1	1	11174	1	13417		1046	1046	1046		11301_C1_00677				11306_EML1_00672				11310_SA3_00673
coaD		Phosphopantetheine adenylyltransferase	3	3	1	1	11175	1	13416		491	491	491		11301_C1_00678				11306_EML1_00673				11310_SA3_00674
rsmD		Ribosomal RNA small subunit methyltransferase D	3	3	1	1	11176	1	13415		563	563	563		11301_C1_00679				11306_EML1_00674				11310_SA3_00675
group_4634		hypothetical protein	3	3	1	1	11177	1	13414		302	302	302		11301_C1_00680				11306_EML1_00675				11310_SA3_00676
cfiB		2-oxoglutarate carboxylase small subunit	3	3	1	1	11178	1	13413		3431	3431	3431		11301_C1_00681				11306_EML1_00676				11310_SA3_00677
ftsW		Probable peptidoglycan glycosyltransferase FtsW	3	3	1	1	11179	1	13412		1166	1166	1166		11301_C1_00682				11306_EML1_00677				11310_SA3_00678
group_4637		hypothetical protein	3	3	1	1	11180	1	13411		1586	1586	1586		11301_C1_00683				11306_EML1_00678				11310_SA3_00679
group_4638		hypothetical protein	3	3	1	1	11181	1	13410		782	782	782		11301_C1_00684				11306_EML1_00679				11310_SA3_00680
group_4639		hypothetical protein	3	3	1	1	11182	1	13409		293	293	293		11301_C1_00685				11306_EML1_00680				11310_SA3_00681
ydjZ		hypothetical protein	3	3	1	1	14834	1	8484		599	599	599	11300_A1_00784						11307_R1_00387		11309_R95_02467
group_4640		hypothetical protein	3	3	1	1	11183	1	13408		155	155	155		11301_C1_00686				11306_EML1_00681				11310_SA3_00682
group_4641		hypothetical protein	3	3	1	1	11184	1	13407		599	599	599		11301_C1_00687				11306_EML1_00682				11310_SA3_00683
group_4642		hypothetical protein	3	3	1	1	11185	1	13406		1301	1301	1301		11301_C1_00688				11306_EML1_00683				11310_SA3_00684
suhB		Inositol-1-monophosphatase	3	3	1	1	11166	1	13654		773	773	773		11301_C1_00690				11306_EML1_00685				11310_SA3_00686
group_4644		hypothetical protein	3	3	1	1	11165	1	13653		287	287	287		11301_C1_00691				11306_EML1_00686				11310_SA3_00687
pdhD_1		Dihydrolipoyl dehydrogenase	3	3	1	1	11163	1	13651		1412	1412	1412		11301_C1_00693				11306_EML1_00688				11310_SA3_00689
group_4646	pdhC	Dihydrolipoyllysine-residue acetyltransferase component of pyruvate dehydrogenase complex	3	3	1	1	11162	1	13650		1310	1310	1310		11301_C1_00694				11306_EML1_00689				11310_SA3_00690
group_4647	pdhB	Pyruvate dehydrogenase E1 component subunit beta	3	3	1	1	11161	1	13649		977	977	977		11301_C1_00695				11306_EML1_00690				11310_SA3_00691
group_4648	pdhA	Pyruvate dehydrogenase E1 component subunit alpha	3	3	1	1	11160	1	13648		1112	1112	1112		11301_C1_00696				11306_EML1_00691				11310_SA3_00692
def		Peptide deformylase	3	3	1	1	11159	1	13647		560	560	560		11301_C1_00697				11306_EML1_00692				11310_SA3_00693
phaJ		(R)-specific enoyl-CoA hydratase	3	3	1	1	14837	1	8494		473	485	481	11300_A1_00787						11307_R1_00390		11309_R95_00153
group_4650		hypothetical protein	3	3	1	1	11158	1	13646		506	506	506		11301_C1_00698				11306_EML1_00693				11310_SA3_00694
group_4651		hypothetical protein	3	3	1	1	11157	1	13574		218	218	218		11301_C1_00699				11306_EML1_00694				11310_SA3_00695
ytlR		Putative lipid kinase YtlR	3	3	1	1	11105	1	13633		959	959	959		11301_C1_00701				11306_EML1_00696				11310_SA3_00697
group_4653		hypothetical protein	3	3	1	1	11104	1	13632		203	203	203		11301_C1_00702				11306_EML1_00697				11310_SA3_00698
lytE		Probable peptidoglycan endopeptidase LytE	3	3	1	1	11103	1	13631		1490	1490	1490		11301_C1_00703				11306_EML1_00698				11310_SA3_00699
group_4655	prs_1	Ribose-phosphate pyrophosphokinase	3	3	1	1	11102	1	13630		965	965	965		11301_C1_00704				11306_EML1_00699				11310_SA3_00700
recD2		ATP-dependent RecD-like DNA helicase	3	3	1	1	11101	1	13629		2549	2549	2549		11301_C1_00705				11306_EML1_00700				11310_SA3_00701
group_4657		hypothetical protein	3	3	1	1	11100	1	13628		674	674	674		11301_C1_00706				11306_EML1_00701				11310_SA3_00702
pspA_1		Phosphoserine phosphatase 1	3	3	1	1	11099	1	13627		665	665	665		11301_C1_00707				11306_EML1_00702				11310_SA3_00703
group_4659		hypothetical protein	3	3	1	1	11098	1	13626		1448	1448	1448		11301_C1_00708				11306_EML1_00703				11310_SA3_00704
group_466	murC	UDP-N-acetylmuramate--L-alanine ligase	3	3	1	1	14838	1	8495		1334	1337	1336	11300_A1_00788						11307_R1_00391		11309_R95_00154
group_4660		hypothetical protein	3	3	1	1	11097	1	13625		1034	1034	1034		11301_C1_00709				11306_EML1_00704				11310_SA3_00705
group_4661		hypothetical protein	3	3	1	1	11096	1	13624		728	728	728		11301_C1_00710				11306_EML1_00705				11310_SA3_00706
ktrA		Ktr system potassium uptake protein A	3	3	1	1	11095	1	13623		662	662	662		11301_C1_00711				11306_EML1_00706				11310_SA3_00707
ntpJ		Potassium/sodium uptake protein NtpJ	3	3	1	1	11094	1	13622		1352	1352	1352		11301_C1_00712				11306_EML1_00707				11310_SA3_00708
group_4664		hypothetical protein	3	3	1	1	11092	1	13620		341	341	341		11301_C1_00714				11306_EML1_00709				11310_SA3_00710
iscS_1		Cysteine desulfurase IscS	3	3	1	1	11091	1	13619		1160	1160	1160		11301_C1_00715				11306_EML1_00710				11310_SA3_00711
mtnN		5'-methylthioadenosine/S-adenosylhomocysteine nucleosidase	3	3	1	1	11090	1	13618		692	692	692		11301_C1_00716				11306_EML1_00711				11310_SA3_00712
group_4667		hypothetical protein	3	3	1	1	11089	1	13617		251	251	251		11301_C1_00717				11306_EML1_00712				11310_SA3_00713
act_1		Methanol dehydrogenase activator	3	3	1	1	11088	1	13616		554	554	554		11301_C1_00718				11306_EML1_00713				11310_SA3_00714
dapF		Diaminopimelate epimerase	3	3	1	1	11087	1	13615		998	998	998		11301_C1_00719				11306_EML1_00714				11310_SA3_00715
group_467	engB	Probable GTP-binding protein EngB	3	3	1	1	14997	1	8502		581	584	582	11300_A1_00795						11307_R1_00398		11309_R95_00182
group_4670	ileS	Isoleucine--tRNA ligase	3	3	1	1	11086	1	13614		2798	2798	2798		11301_C1_00720				11306_EML1_00715				11310_SA3_00716
divIVA		Septum site-determining protein DivIVA	3	3	1	1	11085	1	13613		698	698	698		11301_C1_00721				11306_EML1_00716				11310_SA3_00717
group_4672		hypothetical protein	3	3	1	1	11084	1	13612		785	785	785		11301_C1_00722				11306_EML1_00717				11310_SA3_00718
group_4673		hypothetical protein	3	3	1	1	11083	1	13611		254	254	254		11301_C1_00723				11306_EML1_00718				11310_SA3_00719
sepF		Cell division protein SepF	3	3	1	1	11082	1	13610		422	422	422		11301_C1_00724				11306_EML1_00719				11310_SA3_00720
group_4675	ftsZ	Cell division protein FtsZ	3	3	1	1	11081	1	13609		1283	1283	1283		11301_C1_00725				11306_EML1_00720				11310_SA3_00721
ftsA		Cell division protein FtsA	3	3	1	1	11080	1	13608		1346	1346	1346		11301_C1_00726				11306_EML1_00721				11310_SA3_00722
divIB		Cell division protein DivIB	3	3	1	1	11079	1	13607		875	875	875		11301_C1_00727				11306_EML1_00722				11310_SA3_00723
murG		UDP-N-acetylglucosamine--N-acetylmuramyl-(pentapeptide) pyrophosphoryl-undecaprenol N-acetylglucosamine transferase	3	3	1	1	11078	1	13606		1091	1091	1091		11301_C1_00728				11306_EML1_00723				11310_SA3_00724
murD		UDP-N-acetylmuramoylalanine--D-glutamate ligase	3	3	1	1	11077	1	13605		1379	1379	1379		11301_C1_00729				11306_EML1_00724				11310_SA3_00725
clpX		ATP-dependent Clp protease ATP-binding subunit ClpX	3	3	1	1	14996	1	8522		1244	1253	1250	11300_A1_00796						11307_R1_00399		11309_R95_00183
mraY		Phospho-N-acetylmuramoyl-pentapeptide-transferase	3	3	1	1	11076	1	13604		965	965	965		11301_C1_00730				11306_EML1_00725				11310_SA3_00726
pbpB		Penicillin-binding protein 2B	3	3	1	1	11075	1	13603		2141	2141	2141		11301_C1_00731				11306_EML1_00726				11310_SA3_00727
ftsL		Cell division protein FtsL	3	3	1	1	11074	1	13602		386	386	386		11301_C1_00732				11306_EML1_00727				11310_SA3_00728
group_4683	rsmH	Ribosomal RNA small subunit methyltransferase H	3	3	1	1	11073	1	13601		959	959	959		11301_C1_00733				11306_EML1_00728				11310_SA3_00729
group_4684		hypothetical protein	3	3	1	1	11071	1	13599		368	368	368		11301_C1_00735				11306_EML1_00730				11310_SA3_00731
group_4685		hypothetical protein	3	3	1	1	11070	1	13598		959	959	959		11301_C1_00736				11306_EML1_00731				11310_SA3_00732
spoIIIE		DNA translocase SpoIIIE	3	3	1	1	11069	1	13597		2387	2387	2387		11301_C1_00737				11306_EML1_00732				11310_SA3_00733
group_4687	trmL	tRNA (cytidine(34)-2'-O)-methyltransferase	3	3	1	1	11068	1	13596		512	512	512		11301_C1_00738				11306_EML1_00733				11310_SA3_00734
dapB_1		4-hydroxy-tetrahydrodipicolinate reductase	3	3	1	1	11067	1	13595		647	647	647		11301_C1_00739				11306_EML1_00734				11310_SA3_00735
brnQ_1		Branched-chain amino acid transport system 2 carrier protein	3	3	1	1	11066	1	13594		1349	1349	1349		11301_C1_00740				11306_EML1_00735				11310_SA3_00736
glpK		Glycerol kinase	3	3	1	1	14985	1	9317		1505	1520	1510	11300_A1_00807						11307_R1_00410		11309_R95_02881
group_4690		hypothetical protein	3	3	1	1	11065	1	13593		224	224	224		11301_C1_00741				11306_EML1_00736				11310_SA3_00737
rlmA		23S rRNA (guanine(745)-N(1))-methyltransferase	3	3	1	1	11064	1	13592		854	854	854		11301_C1_00742				11306_EML1_00737				11310_SA3_00738
rpsN2		Alternate 30S ribosomal protein S14	3	3	1	1	11063	1	13591		269	269	269		11301_C1_00743				11306_EML1_00738				11310_SA3_00739
group_4693		hypothetical protein	3	3	1	1	11062	1	13590		887	887	887		11301_C1_00744				11306_EML1_00739				11310_SA3_00740
group_4694		hypothetical protein	3	3	1	1	11061	1	13589		530	530	530		11301_C1_00745				11306_EML1_00740				11310_SA3_00741
group_4695		hypothetical protein	3	3	1	1	11060	1	13588		1154	1154	1154		11301_C1_00746				11306_EML1_00741				11310_SA3_00742
srlB_1		PTS system glucitol/sorbitol-specific EIIA component	3	3	1	1	11059	1	13587		359	359	359		11301_C1_00747				11306_EML1_00742				11310_SA3_00743
group_4697	pgl	6-phosphogluconolactonase	3	3	1	1	11058	1	13586		1019	1019	1019		11301_C1_00748				11306_EML1_00743				11310_SA3_00744
group_4698		CutC-like protein M6_Spy0363	3	3	1	1	11057	1	13585		638	638	638		11301_C1_00749				11306_EML1_00744				11310_SA3_00745
rluD_2		Ribosomal large subunit pseudouridine synthase D	3	3	1	1	11056	1	13584		902	902	902		11301_C1_00750				11306_EML1_00745				11310_SA3_00746
nadK		NAD kinase	3	3	1	1	11055	1	13583		803	803	803		11301_C1_00751				11306_EML1_00746				11310_SA3_00747
yjbM		GTP pyrophosphokinase YjbM	3	3	1	1	11054	1	13582		662	662	662		11301_C1_00752				11306_EML1_00747				11310_SA3_00748
group_4702		hypothetical protein	3	3	1	1	11053	1	13581		635	635	635		11301_C1_00753				11306_EML1_00748				11310_SA3_00749
pepF1_1		Oligoendopeptidase F, plasmid	3	3	1	1	11052	1	13580		1811	1811	1811		11301_C1_00754				11306_EML1_00749				11310_SA3_00750
coiA		Competence protein CoiA	3	3	1	1	11051	1	13579		968	968	968		11301_C1_00755				11306_EML1_00750				11310_SA3_00751
mecA		Adapter protein MecA 1	3	3	1	1	11050	1	13578		731	731	731		11301_C1_00756				11306_EML1_00751				11310_SA3_00752
spxA_2		Regulatory protein Spx	3	3	1	1	11049	1	13577		398	398	398		11301_C1_00757				11306_EML1_00752				11310_SA3_00753
rnz_2		Ribonuclease Z	3	3	1	1	11048	1	13576		743	743	743		11301_C1_00758				11306_EML1_00753				11310_SA3_00754
hmoB		Heme-degrading monooxygenase HmoB	3	3	1	1	11047	1	13575		500	500	500		11301_C1_00759				11306_EML1_00754				11310_SA3_00755
group_4709		hypothetical protein	3	3	1	1	2671	1	13783		284	284	284		11301_C1_00780				11306_EML1_00775				11310_SA3_00776
yugI_1		General stress protein 13	3	3	1	1	2672	1	13784		407	407	407		11301_C1_00781				11306_EML1_00776				11310_SA3_00777
group_4711		Putative bifunctional phosphatase/peptidyl-prolyl cis-trans isomerase	3	3	1	1	2673	1	13785		584	584	584		11301_C1_00782				11306_EML1_00777				11310_SA3_00778
group_4712		Uncharacterized membrane protein Rv0364	3	3	1	1	2674	1	13786		656	656	656		11301_C1_00783				11306_EML1_00778				11310_SA3_00779
group_4713		hypothetical protein	3	3	1	1	2675	1	13787		641	641	641		11301_C1_00784				11306_EML1_00779				11310_SA3_00780
group_4714	yutF	Acid sugar phosphatase	3	3	1	1	2676	1	13788		791	791	791		11301_C1_00785				11306_EML1_00780				11310_SA3_00781
group_4715		hypothetical protein	3	3	1	1	2677	1	13789		629	629	629		11301_C1_00786				11306_EML1_00781				11310_SA3_00782
mggB		Mannosylglucosyl-3-phosphoglycerate phosphatase	3	3	1	1	2678	1	13790		1391	1391	1391		11301_C1_00787				11306_EML1_00782				11310_SA3_00783
cpdA_2		3',5'-cyclic adenosine monophosphate phosphodiesterase CpdA	3	3	1	1	2679	1	13791		608	608	608		11301_C1_00788				11306_EML1_00783				11310_SA3_00784
cycA_1		D-serine/D-alanine/glycine transporter	3	3	1	1	2680	1	13792		1385	1385	1385		11301_C1_00789				11306_EML1_00784				11310_SA3_00785
ackA_1		Acetate kinase	3	3	1	1	2681	1	13793		1193	1193	1193		11301_C1_00790				11306_EML1_00785				11310_SA3_00786
manZ_3		PTS system mannose-specific EIID component	3	3	1	1	14922	1	9299		821	833	829	11300_A1_00825						11307_R1_00428		11309_R95_02825
group_4720		hypothetical protein	3	3	1	1	2682	1	13794		1094	1094	1094		11301_C1_00791				11306_EML1_00786				11310_SA3_00787
group_4721		hypothetical protein	3	3	1	1	2683	1	13795		164	164	164		11301_C1_00792				11306_EML1_00787				11310_SA3_00788
group_4722		hypothetical protein	3	3	1	1	2684	1	13796		488	488	488		11301_C1_00793				11306_EML1_00788				11310_SA3_00789
group_4723		hypothetical protein	3	3	1	1	2685	1	13797		212	212	212		11301_C1_00794				11306_EML1_00789				11310_SA3_00790
group_4724		hypothetical protein	3	3	1	1	2686	1	13798		470	470	470		11301_C1_00795				11306_EML1_00790				11310_SA3_00791
epsG		Type II secretion system protein G	3	3	1	1	2687	1	13799		356	356	356		11301_C1_00796				11306_EML1_00791				11310_SA3_00792
group_4726		hypothetical protein	3	3	1	1	2688	1	13800		1046	1046	1046		11301_C1_00797				11306_EML1_00792				11310_SA3_00793
comGA		ComG operon protein 1	3	3	1	1	2689	1	13801		974	974	974		11301_C1_00798				11306_EML1_00793				11310_SA3_00794
group_4728	rbsK/rbiA_1	Bifunctional ribokinase/ribose-5-phosphate isomerase A	3	3	1	1	2690	1	13802		920	920	920		11301_C1_00799				11306_EML1_00794				11310_SA3_00795
group_4729		Probable transcriptional regulatory protein HI_0315	3	3	1	1	2691	1	13803		728	728	728		11301_C1_00800				11306_EML1_00795				11310_SA3_00796
agaC_1		N-acetylgalactosamine permease IIC component 1	3	3	1	1	14883	1	9298		785	791	789	11300_A1_00826						11307_R1_00429		11309_R95_02826
group_4730		hypothetical protein	3	3	1	1	2692	1	13804		320	320	320		11301_C1_00801				11306_EML1_00796				11310_SA3_00797
group_4731		hypothetical protein	3	3	1	1	2693	1	13805		872	872	872		11301_C1_00802				11306_EML1_00797				11310_SA3_00798
ccpA_1		Catabolite control protein A	3	3	1	1	2694	1	13806		1010	1010	1010		11301_C1_00803				11306_EML1_00798				11310_SA3_00799
pepQ		Xaa-Pro dipeptidase	3	3	1	1	2695	1	13807		1109	1109	1109		11301_C1_00804				11306_EML1_00799				11310_SA3_00800
group_4734		Uncharacterized HTH-type transcriptional regulator HI_0186	3	3	1	1	2696	1	13808		461	461	461		11301_C1_00805				11306_EML1_00800				11310_SA3_00801
group_4735		hypothetical protein	3	3	1	1	2697	1	13809		512	512	512		11301_C1_00806				11306_EML1_00801				11310_SA3_00802
group_4736		hypothetical protein	3	3	1	1	2698	1	13810		416	416	416		11301_C1_00807				11306_EML1_00802				11310_SA3_00803
ykuT		Uncharacterized MscS family protein YkuT	3	3	1	1	2699	1	13811		893	893	893		11301_C1_00808				11306_EML1_00803				11310_SA3_00804
group_4738		N-acetyldiaminopimelate deacetylase	3	3	1	1	2700	1	13812		1154	1154	1154		11301_C1_00809				11306_EML1_00804				11310_SA3_00805
dapH		2,3,4,5-tetrahydropyridine-2,6-dicarboxylate N-acetyltransferase	3	3	1	1	2701	1	13813		710	710	710		11301_C1_00810				11306_EML1_00805				11310_SA3_00806
group_474	eno	Enolase	3	3	1	1	873	1	9292		1298	1301	1299	11300_A1_00832						11307_R1_00436		11309_R95_01911
group_4740	ykuL	CBS domain-containing protein YkuL	3	3	1	1	2702	1	13814		491	491	491		11301_C1_00811				11306_EML1_00806				11310_SA3_00807
group_4741		hypothetical protein	3	3	1	1	2703	1	13815		518	518	518		11301_C1_00812				11306_EML1_00807				11310_SA3_00808
group_4742		Non-canonical purine NTP pyrophosphatase	3	3	1	1	2704	1	13816		608	608	608		11301_C1_00813				11306_EML1_00808				11310_SA3_00809
murI		Glutamate racemase	3	3	1	1	2705	1	13817		821	821	821		11301_C1_00814				11306_EML1_00809				11310_SA3_00810
mutS2		Endonuclease MutS2	3	3	1	1	2708	1	13820		2363	2363	2363		11301_C1_00817				11306_EML1_00812				11310_SA3_00813
zapA		Cell division protein ZapA	3	3	1	1	2709	1	13821		257	257	257		11301_C1_00818				11306_EML1_00813				11310_SA3_00814
group_4746		hypothetical protein	3	3	1	1	2710	1	13822		296	296	296		11301_C1_00819				11306_EML1_00814				11310_SA3_00815
yrrK		Putative pre-16S rRNA nuclease	3	3	1	1	2711	1	13823		434	434	434		11301_C1_00820				11306_EML1_00815				11310_SA3_00816
alaS		Alanine--tRNA ligase	3	3	1	1	2760	1	13772		2642	2642	2642		11301_C1_00822				11306_EML1_00817				11310_SA3_00818
cshB		DEAD-box ATP-dependent RNA helicase CshB	3	3	1	1	2761	1	13771		1343	1343	1343		11301_C1_00823				11306_EML1_00818				11310_SA3_00819
group_475	tpiA	Triosephosphate isomerase	3	3	1	1	874	1	9290		755	755	755	11300_A1_00833						11307_R1_00437		11309_R95_01912
nrnA_1		Probable bifunctional oligoribonuclease and PAP phosphatase NrnA	3	3	1	1	2762	1	13770		956	956	956		11301_C1_00824				11306_EML1_00819				11310_SA3_00820
dinB_1		DNA polymerase IV	3	3	1	1	2763	1	13769		1133	1133	1133		11301_C1_00825				11306_EML1_00820				11310_SA3_00821
group_4752		hypothetical protein	3	3	1	1	2764	1	13768		383	383	383		11301_C1_00826				11306_EML1_00821				11310_SA3_00822
group_4753	ruvB	Holliday junction ATP-dependent DNA helicase RuvB	3	3	1	1	10157	1	12154		1010	1010	1010		11301_C1_00829				11306_EML1_00824				11310_SA3_00825
ruvA		Holliday junction ATP-dependent DNA helicase RuvA	3	3	1	1	10158	1	12155		611	611	611		11301_C1_00830				11306_EML1_00825				11310_SA3_00826
group_4755		hypothetical protein	3	3	1	1	10159	1	12156		521	521	521		11301_C1_00831				11306_EML1_00826				11310_SA3_00827
group_4756		hypothetical protein	3	3	1	1	10160	1	12157		3068	3068	3068		11301_C1_00832				11306_EML1_00827				11310_SA3_00828
group_4757		hypothetical protein	3	3	1	1	10161	1	12158		398	398	398		11301_C1_00833				11306_EML1_00828				11310_SA3_00829
group_4758	mutL	DNA mismatch repair protein MutL	3	3	1	1	10162	1	12159		2036	2036	2036		11301_C1_00834				11306_EML1_00829				11310_SA3_00830
mutS		DNA mismatch repair protein MutS	3	3	1	1	10163	1	12160		2690	2690	2690		11301_C1_00835				11306_EML1_00830				11310_SA3_00831
group_476	pgk	Phosphoglycerate kinase	3	3	1	1	875	1	9289		1190	1193	1192	11300_A1_00834						11307_R1_00438		11309_R95_01913
group_4760		hypothetical protein	3	3	1	1	10164	1	12161		806	806	806		11301_C1_00836				11306_EML1_00831				11310_SA3_00832
rny_1		Ribonuclease Y	3	3	1	1	10165	1	12162		1559	1559	1559		11301_C1_00837				11306_EML1_00832				11310_SA3_00833
cinA		Putative competence-damage inducible protein	3	3	1	1	10183	1	14046		1262	1262	1262		11301_C1_00839				11306_EML1_00834				11310_SA3_00835
pgsA		CDP-diacylglycerol--glycerol-3-phosphate 3-phosphatidyltransferase	3	3	1	1	10184	1	14045		584	584	584		11301_C1_00840				11306_EML1_00835				11310_SA3_00836
rodZ		Cytoskeleton protein RodZ	3	3	1	1	10185	1	14044		872	872	872		11301_C1_00841				11306_EML1_00836				11310_SA3_00837
albF		Putative zinc protease AlbF	3	3	1	1	10186	1	14043		1301	1301	1301		11301_C1_00842				11306_EML1_00837				11310_SA3_00838
group_4766		Uncharacterized zinc protease Rv2782c	3	3	1	1	10187	1	14042		1265	1265	1265		11301_C1_00843				11306_EML1_00838				11310_SA3_00839
yclM		Aspartokinase 3	3	3	1	1	10188	1	14041		1352	1352	1352		11301_C1_00844				11306_EML1_00839				11310_SA3_00840
glnH_3		Glutamine-binding periplasmic protein	3	3	1	1	10189	1	14040		839	839	839		11301_C1_00845				11306_EML1_00840				11310_SA3_00841
group_4769	glnQ_2	Glutamine transport ATP-binding protein GlnQ	3	3	1	1	10190	1	14039		641	641	641		11301_C1_00846				11306_EML1_00841				11310_SA3_00842
gap_2		Glyceraldehyde-3-phosphate dehydrogenase	3	3	1	1	876	1	9288		1001	1001	1001	11300_A1_00835						11307_R1_00439		11309_R95_01914
artQ		Arginine transport system permease protein ArtQ	3	3	1	1	10191	1	14038		641	641	641		11301_C1_00847				11306_EML1_00842				11310_SA3_00843
minD		Septum site-determining protein MinD	3	3	1	1	10192	1	14037		806	806	806		11301_C1_00848				11306_EML1_00843				11310_SA3_00844
minC		Septum site-determining protein MinC	3	3	1	1	10193	1	14036		668	668	668		11301_C1_00849				11306_EML1_00844				11310_SA3_00845
group_4773	mreD	Rod shape-determining protein MreD	3	3	1	1	10194	1	14035		518	518	518		11301_C1_00850				11306_EML1_00845				11310_SA3_00846
mreC		Cell shape-determining protein MreC	3	3	1	1	10195	1	14034		845	845	845		11301_C1_00851				11306_EML1_00846				11310_SA3_00847
group_4775		hypothetical protein	3	3	1	1	11401	1	13988		635	635	635		11301_C1_00853				11306_EML1_00848				11310_SA3_00849
fpgS		Folylpolyglutamate synthase	3	3	1	1	11402	1	13987		1334	1334	1334		11301_C1_00854				11306_EML1_00849				11310_SA3_00850
group_4777	valS	Valine--tRNA ligase	3	3	1	1	11403	1	13986		2669	2669	2669		11301_C1_00855				11306_EML1_00850				11310_SA3_00851
tpx		Probable thiol peroxidase	3	3	1	1	11404	1	13985		608	608	608		11301_C1_00856				11306_EML1_00851				11310_SA3_00852
hisS		Histidine--tRNA ligase	3	3	1	1	883	1	9281		1298	1301	1300	11300_A1_00842						11307_R1_00446		11309_R95_02175
thiI		Probable tRNA sulfurtransferase	3	3	1	1	11406	1	13983		1217	1217	1217		11301_C1_00858				11306_EML1_00853				11310_SA3_00854
iscS_2		Cysteine desulfurase IscS	3	3	1	1	11407	1	13982		1154	1154	1154		11301_C1_00859				11306_EML1_00854				11310_SA3_00855
ezrA		Septation ring formation regulator EzrA	3	3	1	1	11408	1	13981		1715	1715	1715		11301_C1_00860				11306_EML1_00855				11310_SA3_00856
msrC		Free methionine-R-sulfoxide reductase	3	3	1	1	11409	1	13980		461	461	461		11301_C1_00861				11306_EML1_00856				11310_SA3_00857
group_4784		hypothetical protein	3	3	1	1	11411	1	13958		626	626	626		11301_C1_00863				11306_EML1_00858				11310_SA3_00859
group_4785		hypothetical protein	3	3	1	1	11412	1	13957		464	464	464		11301_C1_00864				11306_EML1_00859				11310_SA3_00860
group_4786		hypothetical protein	3	3	1	1	11413	1	13956		626	626	626		11301_C1_00865				11306_EML1_00860				11310_SA3_00861
sdpR		Transcriptional repressor SdpR	3	3	1	1	11414	1	13955		278	278	278		11301_C1_00866				11306_EML1_00861				11310_SA3_00862
malL_1		Oligo-1,6-glucosidase	3	3	1	1	11415	1	13954		1694	1694	1694		11301_C1_00867				11306_EML1_00862				11310_SA3_00863
group_4789		hypothetical protein	3	3	1	1	11416	1	13953		416	416	416		11301_C1_00868				11306_EML1_00863				11310_SA3_00864
relA		GTP pyrophosphokinase	3	3	1	1	894	1	8741		2210	2213	2212	11300_A1_00844						11307_R1_00448		11309_R95_02369
sorD		PTS system sorbose-specific EIID component	3	3	1	1	11417	1	13952		848	848	848		11301_C1_00869				11306_EML1_00864				11310_SA3_00865
agaC		N-acetylgalactosamine permease IIC component 1	3	3	1	1	11418	1	13951		797	797	797		11301_C1_00870				11306_EML1_00865				11310_SA3_00866
sorB		PTS system sorbose-specific EIIB component	3	3	1	1	11419	1	13950		467	467	467		11301_C1_00871				11306_EML1_00866				11310_SA3_00867
cytR		HTH-type transcriptional repressor CytR	3	3	1	1	11420	1	13949		1004	1004	1004		11301_C1_00872				11306_EML1_00867				11310_SA3_00868
gshAB_2		Glutathione biosynthesis bifunctional protein GshAB	3	3	1	1	11421	1	13948		2255	2255	2255		11301_C1_00873				11306_EML1_00868				11310_SA3_00869
group_4795		Uncharacterized AAA domain-containing protein Rv2559c	3	3	1	1	11422	1	13947		1280	1280	1280		11301_C1_00874				11306_EML1_00869				11310_SA3_00870
group_4796		hypothetical protein	3	3	1	1	11423	1	13946		284	284	284		11301_C1_00875				11306_EML1_00870				11310_SA3_00871
group_4797		Putative universal stress protein SA1532	3	3	1	1	11424	1	13945		482	482	482		11301_C1_00876				11306_EML1_00871				11310_SA3_00872
group_4798		Beta-lactamase	3	3	1	1	11425	1	13944		1130	1130	1130		11301_C1_00877				11306_EML1_00872				11310_SA3_00873
group_4799		hypothetical protein	3	3	1	1	11426	1	13943		896	896	896		11301_C1_00878				11306_EML1_00873				11310_SA3_00874
group_480		Uncharacterized AAA domain-containing protein Rv2559c	3	3	1	1	899	1	8698		1277	1277	1277	11300_A1_00849						11307_R1_00453		11309_R95_02375
group_4800		hypothetical protein	3	3	1	1	11427	1	13942		1559	1559	1559		11301_C1_00879				11306_EML1_00874				11310_SA3_00875
ddl		D-alanine--D-alanine ligase	3	3	1	1	11428	1	13941		1112	1112	1112		11301_C1_00880				11306_EML1_00875				11310_SA3_00876
group_4802		Zinc-type alcohol dehydrogenase-like protein SA1988	3	3	1	1	11429	1	13940		1028	1028	1028		11301_C1_00881				11306_EML1_00876				11310_SA3_00877
group_4803		hypothetical protein	3	3	1	1	11430	1	13939		974	974	974		11301_C1_00882				11306_EML1_00877				11310_SA3_00878
group_4804		L-2-hydroxyisocaproate dehydrogenase	3	3	1	1	11431	1	13938		917	917	917		11301_C1_00883				11306_EML1_00878				11310_SA3_00879
metQ_1		Methionine-binding lipoprotein MetQ	3	3	1	1	11432	1	13937		824	824	824		11301_C1_00884				11306_EML1_00879				11310_SA3_00880
metP_1		Methionine import system permease protein MetP	3	3	1	1	11433	1	13936		692	692	692		11301_C1_00885				11306_EML1_00880				11310_SA3_00881
metN2_1		Methionine import ATP-binding protein MetN 2	3	3	1	1	11434	1	13935		1031	1031	1031		11301_C1_00886				11306_EML1_00881				11310_SA3_00882
gcvH_1		Glycine cleavage system H protein	3	3	1	1	11435	1	13934		296	296	296		11301_C1_00887				11306_EML1_00882				11310_SA3_00883
rodA		Peptidoglycan glycosyltransferase RodA	3	3	1	1	11436	1	13933		1205	1205	1205		11301_C1_00888				11306_EML1_00883				11310_SA3_00884
group_4810		hypothetical protein	3	3	1	1	11437	1	13932		227	227	227		11301_C1_00889				11306_EML1_00884				11310_SA3_00885
group_4811		Putative membrane protein insertion efficiency factor	3	3	1	1	11438	1	13931		257	257	257		11301_C1_00890				11306_EML1_00885				11310_SA3_00886
mreB_2		Rod shape-determining protein MreB	3	3	1	1	11439	1	13930		1001	1001	1001		11301_C1_00891				11306_EML1_00886				11310_SA3_00887
ydaF_1		Putative ribosomal N-acetyltransferase YdaF	3	3	1	1	11440	1	13929		554	554	554		11301_C1_00892				11306_EML1_00887				11310_SA3_00888
murA1		UDP-N-acetylglucosamine 1-carboxyvinyltransferase 1	3	3	1	1	11441	1	13928		1316	1316	1316		11301_C1_00893				11306_EML1_00888				11310_SA3_00889
group_4815	atpC	ATP synthase epsilon chain	3	3	1	1	11442	1	13927		428	428	428		11301_C1_00894				11306_EML1_00889				11310_SA3_00890
group_4816	atpG	ATP synthase gamma chain	3	3	1	1	11460	116	1		944	944	944		11301_C1_00896				11306_EML1_00891				11310_SA3_00892
group_4817	atpH	ATP synthase subunit delta	3	3	1	1	11462	17	5		545	545	545		11301_C1_00898				11306_EML1_00893				11310_SA3_00894
atpF		ATP synthase subunit b	3	3	1	1	11463	17	6		515	515	515		11301_C1_00899				11306_EML1_00894				11310_SA3_00895
atpB		ATP synthase subunit a	3	3	1	1	11465	17	2		713	713	713		11301_C1_00901				11306_EML1_00896				11310_SA3_00897
group_4820	pyrP	Uracil permease	3	3	1	1	11466	17	1		1280	1280	1280		11301_C1_00902				11306_EML1_00897				11310_SA3_00898
group_4821	glyA	Serine hydroxymethyltransferase	3	3	1	1	11648	1	596		1238	1238	1238		11301_C1_00904				11306_EML1_00899				11310_SA3_00900
group_4822	ywlC	Threonylcarbamoyl-AMP synthase	3	3	1	1	11649	1	597		1019	1019	1019		11301_C1_00905				11306_EML1_00900				11310_SA3_00901
prmC		Release factor glutamine methyltransferase	3	3	1	1	11650	1	598		866	866	866		11301_C1_00906				11306_EML1_00901				11310_SA3_00902
group_4824	prfA	Peptide chain release factor 1	3	3	1	1	11651	1	599		1082	1082	1082		11301_C1_00907				11306_EML1_00902				11310_SA3_00903
group_4825	murF_1	UDP-N-acetylmuramoyl-tripeptide--D-alanyl-D-alanine ligase	3	3	1	1	11653	1	601		1346	1346	1346		11301_C1_00909				11306_EML1_00904				11310_SA3_00905
cobQ		Cobyric acid synthase	3	3	1	1	11654	1	602		722	722	722		11301_C1_00910				11306_EML1_00905				11310_SA3_00906
gmuF		Probable mannose-6-phosphate isomerase GmuF	3	3	1	1	11655	1	603		965	965	965		11301_C1_00911				11306_EML1_00906				11310_SA3_00907
pbpX_3		Putative penicillin-binding protein PbpX	3	3	1	1	11656	1	604		1019	1019	1019		11301_C1_00912				11306_EML1_00907				11310_SA3_00908
group_4829		hypothetical protein	3	3	1	1	11657	1	605		185	185	185		11301_C1_00913				11306_EML1_00908				11310_SA3_00909
ilvE		Branched-chain-amino-acid aminotransferase	3	3	1	1	11658	1	606		1028	1028	1028		11301_C1_00914				11306_EML1_00909				11310_SA3_00910
group_4831		hypothetical protein	3	3	1	1	11659	1	607		329	329	329		11301_C1_00915				11306_EML1_00910				11310_SA3_00911
group_4832		hypothetical protein	3	3	1	1	11660	1	608		971	971	971		11301_C1_00916				11306_EML1_00911				11310_SA3_00912
group_4833		Uncharacterized ABC transporter ATP-binding protein Rv1272c	3	3	1	1	11661	1	609		1889	1889	1889		11301_C1_00917				11306_EML1_00912				11310_SA3_00913
group_4834		Uncharacterized ABC transporter ATP-binding protein Rv1273c	3	3	1	1	11662	1	610		1730	1730	1730		11301_C1_00918				11306_EML1_00913				11310_SA3_00914
group_4835		hypothetical protein	3	3	1	1	11663	1	611		392	392	392		11301_C1_00919				11306_EML1_00914				11310_SA3_00915
icaB		Poly-beta-1,6-N-acetyl-D-glucosamine N-deacetylase	3	3	1	1	11664	1	612		851	851	851		11301_C1_00920				11306_EML1_00915				11310_SA3_00916
group_4838		hypothetical protein	3	3	1	1	11666	1	613		200	200	200		11301_C1_00922				11306_EML1_00916				11310_SA3_00917
group_4839		hypothetical protein	3	3	1	1	11667	1	614		902	902	902		11301_C1_00923				11306_EML1_00917				11310_SA3_00918
group_4840		hypothetical protein	3	3	1	1	7520	1	6945		1163	1163	1163		11301_C1_00926				11306_EML1_00920				11310_SA3_00921
group_4841		hypothetical protein	3	3	1	1	7519	1	6944		263	263	263		11301_C1_00927				11306_EML1_00921				11310_SA3_00922
group_4842		hypothetical protein	3	3	1	1	7518	1	6943		1088	1088	1088		11301_C1_00928				11306_EML1_00922				11310_SA3_00923
group_4843		hypothetical protein	3	3	1	1	7517	1	6942		1511	1511	1511		11301_C1_00929				11306_EML1_00923				11310_SA3_00924
group_4844		hypothetical protein	3	3	1	1	7516	1	6941		260	260	260		11301_C1_00930				11306_EML1_00924				11310_SA3_00925
group_4845		hypothetical protein	3	3	1	1	7515	1	6940		1178	1178	1178		11301_C1_00931				11306_EML1_00925				11310_SA3_00926
group_4846		hypothetical protein	3	3	1	1	7514	1	6939		896	896	896		11301_C1_00932				11306_EML1_00926				11310_SA3_00927
group_4847		hypothetical protein	3	3	1	1	7513	1	6938		4076	4076	4076		11301_C1_00933				11306_EML1_00927				11310_SA3_00928
group_4848		hypothetical protein	3	3	1	1	7512	1	6937		236	236	236		11301_C1_00934				11306_EML1_00928				11310_SA3_00929
group_4849		hypothetical protein	3	3	1	1	7511	1	6936		488	488	488		11301_C1_00935				11306_EML1_00929				11310_SA3_00930
group_4850		hypothetical protein	3	3	1	1	7510	1	6935		563	563	563		11301_C1_00936				11306_EML1_00930				11310_SA3_00931
group_4851		hypothetical protein	3	3	1	1	7509	1	6934		434	434	434		11301_C1_00937				11306_EML1_00931				11310_SA3_00932
group_4852		hypothetical protein	3	3	1	1	7508	1	6933		554	554	554		11301_C1_00938				11306_EML1_00932				11310_SA3_00933
group_4853		hypothetical protein	3	3	1	1	7507	1	6932		374	374	374		11301_C1_00939				11306_EML1_00933				11310_SA3_00934
group_4854		hypothetical protein	3	3	1	1	7506	1	6931		365	365	365		11301_C1_00940				11306_EML1_00934				11310_SA3_00935
group_4855		hypothetical protein	3	3	1	1	7505	1	6930		1058	1058	1058		11301_C1_00941				11306_EML1_00935				11310_SA3_00936
group_4856		hypothetical protein	3	3	1	1	7504	1	6929		647	647	647		11301_C1_00942				11306_EML1_00936				11310_SA3_00937
group_4857		hypothetical protein	3	3	1	1	7503	1	6928		944	944	944		11301_C1_00943				11306_EML1_00937				11310_SA3_00938
group_4858		hypothetical protein	3	3	1	1	7502	1	6927		1667	1667	1667		11301_C1_00944				11306_EML1_00938				11310_SA3_00939
group_4859		hypothetical protein	3	3	1	1	7501	1	6926		1298	1298	1298		11301_C1_00945				11306_EML1_00939				11310_SA3_00940
group_4860		hypothetical protein	3	3	1	1	7500	1	6925		215	215	215		11301_C1_00946				11306_EML1_00940				11310_SA3_00941
group_4861		hypothetical protein	3	3	1	1	7499	1	6924		509	509	509		11301_C1_00947				11306_EML1_00941				11310_SA3_00942
group_4862		hypothetical protein	3	3	1	1	7498	1	6923		122	122	122		11301_C1_00948				11306_EML1_00942				11310_SA3_00943
group_4863		hypothetical protein	3	3	1	1	7497	1	6922		263	263	263		11301_C1_00949				11306_EML1_00943				11310_SA3_00944
group_4864		hypothetical protein	3	3	1	1	7496	1	6921		170	170	170		11301_C1_00950				11306_EML1_00944				11310_SA3_00945
yhdJ		DNA adenine methyltransferase YhdJ	3	3	1	1	7495	1	6920		725	725	725		11301_C1_00951				11306_EML1_00945				11310_SA3_00946
group_4866		hypothetical protein	3	3	1	1	7611	1	12690		5444	5444	5444		11301_C1_00953				11306_EML1_00947				11310_SA3_00948
group_4867		hypothetical protein	3	3	1	1	7612	1	12691		470	470	470		11301_C1_00954				11306_EML1_00948				11310_SA3_00949
ecsA_2		ABC-type transporter ATP-binding protein EcsA	3	3	1	1	7613	1	12692		764	764	764		11301_C1_00955				11306_EML1_00949				11310_SA3_00950
group_4869		hypothetical protein	3	3	1	1	7614	1	12693		1598	1598	1598		11301_C1_00956				11306_EML1_00950				11310_SA3_00951
group_4870		hypothetical protein	3	3	1	1	7615	1	12694		239	239	239		11301_C1_00957				11306_EML1_00951				11310_SA3_00952
trpE		Anthranilate synthase component 1	3	3	1	1	7616	1	12695		1436	1436	1436		11301_C1_00958				11306_EML1_00952				11310_SA3_00953
pabA		Aminodeoxychorismate synthase component 2	3	3	1	1	7617	1	12696		608	608	608		11301_C1_00959				11306_EML1_00953				11310_SA3_00954
trpD		Anthranilate phosphoribosyltransferase	3	3	1	1	7618	1	12697		1019	1019	1019		11301_C1_00960				11306_EML1_00954				11310_SA3_00955
trpC		Indole-3-glycerol phosphate synthase	3	3	1	1	7619	1	12698		782	782	782		11301_C1_00961				11306_EML1_00955				11310_SA3_00956
trpF		N-(5'-phosphoribosyl)anthranilate isomerase	3	3	1	1	7620	1	12699		626	626	626		11301_C1_00962				11306_EML1_00956				11310_SA3_00957
trpB		Tryptophan synthase beta chain	3	3	1	1	7621	1	12700		1199	1199	1199		11301_C1_00963				11306_EML1_00957				11310_SA3_00958
trpA		Tryptophan synthase alpha chain	3	3	1	1	7622	1	12701		794	794	794		11301_C1_00964				11306_EML1_00958				11310_SA3_00959
sttH		Streptothricin hydrolase	3	3	1	1	7623	1	12702		539	539	539		11301_C1_00965				11306_EML1_00959				11310_SA3_00960
group_4879		2-haloacrylate reductase	3	3	1	1	7624	1	12703		950	950	950		11301_C1_00966				11306_EML1_00960				11310_SA3_00961
rlmN		Probable dual-specificity RNA methyltransferase RlmN	3	3	1	1	9891	1	9387		1067	1073	1071	11300_A1_00920						11307_R1_00465		11309_R95_02271
group_4880		hypothetical protein	3	3	1	1	7626	1	12705		362	362	362		11301_C1_00968				11306_EML1_00962				11310_SA3_00963
group_4881		hypothetical protein	3	3	1	1	7627	1	12706		122	122	122		11301_C1_00969				11306_EML1_00963				11310_SA3_00964
group_4882		Uncharacterized oxidoreductase Rv0484c	3	3	1	1	7628	1	12707		812	812	812		11301_C1_00970				11306_EML1_00964				11310_SA3_00965
group_4883		Uncharacterized HTH-type transcriptional regulator Rv1395	3	3	1	1	7629	1	12708		986	986	986		11301_C1_00971				11306_EML1_00965				11310_SA3_00966
fabZ_1		3-hydroxyacyl-[acyl-carrier-protein] dehydratase FabZ	3	3	1	1	7630	1	12709		443	443	443		11301_C1_00972				11306_EML1_00966				11310_SA3_00967
fabH_2		3-oxoacyl-[acyl-carrier-protein] synthase 3	3	3	1	1	7631	1	12710		986	986	986		11301_C1_00973				11306_EML1_00967				11310_SA3_00968
acpP_1		Acyl carrier protein	3	3	1	1	7632	1	12711		248	248	248		11301_C1_00974				11306_EML1_00968				11310_SA3_00969
fabD		Malonyl CoA-acyl carrier protein transacylase	3	3	1	1	7633	1	12712		932	932	932		11301_C1_00975				11306_EML1_00969				11310_SA3_00970
group_4888	fabG_1	3-oxoacyl-[acyl-carrier-protein] reductase	3	3	1	1	7634	1	12713		722	722	722		11301_C1_00976				11306_EML1_00970				11310_SA3_00971
group_4889	fabF	3-oxoacyl-[acyl-carrier-protein] synthase 2	3	3	1	1	7635	1	12714		1232	1232	1232		11301_C1_00977				11306_EML1_00971				11310_SA3_00972
group_489	mnmA	tRNA-specific 2-thiouridylase MnmA	3	3	1	1	9873	1	9369		1085	1124	1111	11300_A1_00938						11307_R1_00483		11309_R95_01470
accB_2		Biotin carboxyl carrier protein of acetyl-CoA carboxylase	3	3	1	1	7636	1	12715		461	461	461		11301_C1_00978				11306_EML1_00972				11310_SA3_00973
fabZ_2		3-hydroxyacyl-[acyl-carrier-protein] dehydratase FabZ	3	3	1	1	7637	1	12716		413	413	413		11301_C1_00979				11306_EML1_00973				11310_SA3_00974
accC_2		Biotin carboxylase	3	3	1	1	7638	1	12717		1388	1388	1388		11301_C1_00980				11306_EML1_00974				11310_SA3_00975
accD_2		Acetyl-coenzyme A carboxylase carboxyl transferase subunit beta	3	3	1	1	7639	1	12718		842	842	842		11301_C1_00981				11306_EML1_00975				11310_SA3_00976
accA_2		Acetyl-coenzyme A carboxylase carboxyl transferase subunit alpha	3	3	1	1	7640	1	12719		770	770	770		11301_C1_00982				11306_EML1_00976				11310_SA3_00977
fabI		Enoyl-[acyl-carrier-protein] reductase [NADH] FabI	3	3	1	1	7641	1	12720		758	758	758		11301_C1_00983				11306_EML1_00977				11310_SA3_00978
sfp		4'-phosphopantetheinyl transferase sfp	3	3	1	1	7642	1	12721		551	551	551		11301_C1_00984				11306_EML1_00978				11310_SA3_00979
ydfK_1		Uncharacterized membrane protein YdfK	3	3	1	1	7643	1	12722		725	725	725		11301_C1_00985				11306_EML1_00979				11310_SA3_00980
gltC_1		HTH-type transcriptional regulator GltC	3	3	1	1	7644	1	12723		887	887	887		11301_C1_00986				11306_EML1_00980				11310_SA3_00981
group_4899		Uncharacterized acyl-CoA thioester hydrolase HI_0827	3	3	1	1	7645	1	12724		500	500	500		11301_C1_00987				11306_EML1_00981				11310_SA3_00982
rsgA_1		Small ribosomal subunit biogenesis GTPase RsgA	3	3	1	1	7646	1	12725		1058	1058	1058		11301_C1_00988				11306_EML1_00982				11310_SA3_00983
fabR_1		HTH-type transcriptional repressor FabR	3	3	1	1	7647	1	12726		551	551	551		11301_C1_00989				11306_EML1_00983				11310_SA3_00984
group_4902	ribZ_2	Riboflavin transporter RibZ	3	3	1	1	7648	1	12727		476	476	476		11301_C1_00990				11306_EML1_00984				11310_SA3_00985
stp_1		Multidrug resistance protein Stp	3	3	1	1	7649	1	12728		1097	1097	1097		11301_C1_00991				11306_EML1_00985				11310_SA3_00986
group_4904		hypothetical protein	3	3	1	1	7650	1	12729		866	866	866		11301_C1_00992				11306_EML1_00986				11310_SA3_00987
group_4905		hypothetical protein	3	3	1	1	9004	1	12775		338	338	338		11301_C1_00995				11306_EML1_00989				11310_SA3_00990
group_4906		hypothetical protein	3	3	1	1	9003	1	12776		200	200	200		11301_C1_00996				11306_EML1_00990				11310_SA3_00991
cmaA1		Cyclopropane mycolic acid synthase 1	3	3	1	1	9002	1	12777		602	602	602		11301_C1_00997				11306_EML1_00991				11310_SA3_00992
cfa_1		Cyclopropane-fatty-acyl-phospholipid synthase	3	3	1	1	9001	1	12778		527	527	527		11301_C1_00998				11306_EML1_00992				11310_SA3_00993
gbpA		GlcNAc-binding protein A	3	3	1	1	9000	1	12779		605	605	605		11301_C1_00999				11306_EML1_00993				11310_SA3_00994
group_491	glmM	Phosphoglucosamine mutase	3	3	1	1	9728	1	9349		1355	1355	1355	11300_A1_00959						11307_R1_02693		11309_R95_00190
ycnE_1		Putative monooxygenase YcnE	3	3	1	1	8999	1	12780		281	281	281		11301_C1_01000				11306_EML1_00994				11310_SA3_00995
group_4911		hypothetical protein	3	3	1	1	8998	1	12781		248	248	248		11301_C1_01001				11306_EML1_00995				11310_SA3_00996
crtK-2		Tryptophan-rich protein TspO	3	3	1	1	8997	1	12782		485	485	485		11301_C1_01002				11306_EML1_00996				11310_SA3_00997
group_4913		Putative universal stress protein SA1532	3	3	1	1	8996	1	12783		458	458	458		11301_C1_01003				11306_EML1_00997				11310_SA3_00998
yhaI		Inner membrane protein YhaI	3	3	1	1	8995	1	12784		365	365	365		11301_C1_01004				11306_EML1_00998				11310_SA3_00999
bmrU		Putative lipid kinase BmrU	3	3	1	1	8994	1	12785		896	896	896		11301_C1_01005				11306_EML1_00999				11310_SA3_01000
group_4916		hypothetical protein	3	3	1	1	8993	1	12786		248	248	248		11301_C1_01006				11306_EML1_01000				11310_SA3_01001
group_4917		hypothetical protein	3	3	1	1	8992	1	12787		119	119	119		11301_C1_01007				11306_EML1_01001				11310_SA3_01002
group_4918		hypothetical protein	3	3	1	1	8991	1	12788		266	266	266		11301_C1_01008				11306_EML1_01002				11310_SA3_01003
group_4919		hypothetical protein	3	3	1	1	8990	1	12789		221	221	221		11301_C1_01009				11306_EML1_01003				11310_SA3_01004
group_492	glnA	Glutamine synthetase	3	3	1	1	14848	1	9326		1340	1340	1340	11300_A1_00963						11307_R1_02689		11309_R95_02890
group_4920		hypothetical protein	3	3	1	1	8989	1	12790		266	266	266		11301_C1_01010				11306_EML1_01004				11310_SA3_01005
group_4921	pepDA_2	Dipeptidase A	3	3	1	1	8988	1	12791		1439	1439	1439		11301_C1_01011				11306_EML1_01005				11310_SA3_01006
lysA		Diaminopimelate decarboxylase	3	3	1	1	8923	1	13224		1325	1325	1325		11301_C1_01013				11306_EML1_01007				11310_SA3_01008
menA_2		1,4-dihydroxy-2-naphthoate octaprenyltransferase	3	3	1	1	8922	1	13223		917	917	917		11301_C1_01014				11306_EML1_01008				11310_SA3_01009
kcsA		pH-gated potassium channel KcsA	3	3	1	1	8921	1	13222		776	776	776		11301_C1_01015				11306_EML1_01009				11310_SA3_01010
group_4925		hypothetical protein	3	3	1	1	8920	1	13221		299	299	299		11301_C1_01016				11306_EML1_01010				11310_SA3_01011
group_4926		hypothetical protein	3	3	1	1	8919	1	13220		272	272	272		11301_C1_01017				11306_EML1_01011				11310_SA3_01012
group_4927		Isoleucine 2-epimerase	3	3	1	1	8918	1	13219		1349	1349	1349		11301_C1_01018				11306_EML1_01012				11310_SA3_01013
yhdG_3		Uncharacterized amino acid permease YhdG	3	3	1	1	8917	1	13218		1499	1499	1499		11301_C1_01019				11306_EML1_01013				11310_SA3_01014
group_4929	yitU	5-amino-6-(5-phospho-D-ribitylamino)uracil phosphatase YitU	3	3	1	1	8916	1	13217		815	815	815		11301_C1_01020				11306_EML1_01014				11310_SA3_01015
glnR		HTH-type transcriptional regulator GlnR	3	3	1	1	4339	1	7963		380	383	382	11300_A1_00964						11307_R1_02688		11309_R95_02891
rsmF		Ribosomal RNA small subunit methyltransferase F	3	3	1	1	8915	1	13216		1367	1367	1367		11301_C1_01021				11306_EML1_01015				11310_SA3_01016
group_4931		hypothetical protein	3	3	1	1	8914	1	13215		872	872	872		11301_C1_01022				11306_EML1_01016				11310_SA3_01017
group_4932		hypothetical protein	3	3	1	1	8913	1	13214		1346	1346	1346		11301_C1_01023				11306_EML1_01017				11310_SA3_01018
malP_1		Maltose phosphorylase	3	3	1	1	8912	1	13213		2246	2246	2246		11301_C1_01024				11306_EML1_01018				11310_SA3_01019
group_4934		Maltose epimerase	3	3	1	1	8911	1	13212		1013	1013	1013		11301_C1_01025				11306_EML1_01019				11310_SA3_01020
fni		Isopentenyl-diphosphate delta-isomerase	3	3	1	1	8910	1	13211		1046	1046	1046		11301_C1_01026				11306_EML1_01020				11310_SA3_01021
group_4936		Phosphomevalonate kinase	3	3	1	1	8909	1	13210		1091	1091	1091		11301_C1_01027				11306_EML1_01021				11310_SA3_01022
thrB_2		Homoserine kinase	3	3	1	1	8908	1	13209		977	977	977		11301_C1_01028				11306_EML1_01022				11310_SA3_01023
galK_1		Galactokinase	3	3	1	1	8907	1	13208		938	938	938		11301_C1_01029				11306_EML1_01023				11310_SA3_01024
dinG		Probable ATP-dependent helicase DinG homolog	3	3	1	1	8906	1	13207		2804	2804	2804		11301_C1_01030				11306_EML1_01024				11310_SA3_01025
group_494	rfbC	dTDP-4-dehydrorhamnose 3,5-epimerase	3	3	1	1	5996	1	7848		572	581	575	11300_A1_00990						11307_R1_01940		11309_R95_00506
group_4940		hypothetical protein	3	3	1	1	8905	1	13206		500	500	500		11301_C1_01031				11306_EML1_01025				11310_SA3_01026
group_4941		Aspartate aminotransferase	3	3	1	1	8904	1	13205		1205	1205	1205		11301_C1_01032				11306_EML1_01026				11310_SA3_01027
dnaD		DNA replication protein DnaD	3	3	1	1	8890	1	13167		725	725	725		11301_C1_01034				11306_EML1_01028				11310_SA3_01029
group_4943		hypothetical protein	3	3	1	1	8889	1	13166		200	200	200		11301_C1_01035				11306_EML1_01029				11310_SA3_01030
metN		Methionine import ATP-binding protein MetN	3	3	1	1	8888	1	13165		1067	1067	1067		11301_C1_01036				11306_EML1_01030				11310_SA3_01031
metP_2		Methionine import system permease protein MetP	3	3	1	1	8887	1	13164		671	671	671		11301_C1_01037				11306_EML1_01031				11310_SA3_01032
group_4946	metQ_2	Methionine-binding lipoprotein MetQ	3	3	1	1	8886	1	13163		857	857	857		11301_C1_01038				11306_EML1_01032				11310_SA3_01033
group_4947		Putative universal stress protein SA1532	3	3	1	1	8885	1	13162		500	500	500		11301_C1_01039				11306_EML1_01033				11310_SA3_01034
phnV		Putative 2-aminoethylphosphonate transport system permease protein PhnV	3	3	1	1	8884	1	13161		1178	1178	1178		11301_C1_01040				11306_EML1_01034				11310_SA3_01035
group_4949		hypothetical protein	3	3	1	1	8883	1	13160		500	500	500		11301_C1_01041				11306_EML1_01035				11310_SA3_01036
rmlA		Glucose-1-phosphate thymidylyltransferase	3	3	1	1	5995	1	7847		866	869	867	11300_A1_00991						11307_R1_01939		11309_R95_00507
fbpA		Iron-utilization periplasmic protein	3	3	1	1	8882	1	13159		1010	1010	1010		11301_C1_01042				11306_EML1_01036				11310_SA3_01037
potA_1		Spermidine/putrescine import ATP-binding protein PotA	3	3	1	1	8881	1	13158		953	953	953		11301_C1_01043				11306_EML1_01037				11310_SA3_01038
ponA		Penicillin-binding protein 1A	3	3	1	1	8880	1	13157		2303	2303	2303		11301_C1_01044				11306_EML1_01038				11310_SA3_01039
recU		Holliday junction resolvase RecU	3	3	1	1	8879	1	13156		623	623	623		11301_C1_01045				11306_EML1_01039				11310_SA3_01040
group_4954		hypothetical protein	3	3	1	1	8878	1	13155		569	569	569		11301_C1_01046				11306_EML1_01040				11310_SA3_01041
group_4955		hypothetical protein	3	3	1	1	8876	1	13153		122	122	122		11301_C1_01048				11306_EML1_01042				11310_SA3_01043
group_4956	rlmL	Ribosomal RNA large subunit methyltransferase L	3	3	1	1	8875	1	13152		1202	1202	1202		11301_C1_01049				11306_EML1_01043				11310_SA3_01044
group_4957		hypothetical protein	3	3	1	1	8874	1	13151		296	296	296		11301_C1_01050				11306_EML1_01044				11310_SA3_01045
ribZ_3		Riboflavin transporter RibZ	3	3	1	1	8873	1	13150		407	407	407		11301_C1_01051				11306_EML1_01045				11310_SA3_01046
qacA		Antiseptic resistance protein	3	3	1	1	8872	1	13149		854	854	854		11301_C1_01052				11306_EML1_01046				11310_SA3_01047
group_4960		hypothetical protein	3	3	1	1	8871	1	13148		752	752	752		11301_C1_01053				11306_EML1_01047				11310_SA3_01048
group_4961		hypothetical protein	3	3	1	1	8870	1	13147		407	407	407		11301_C1_01054				11306_EML1_01048				11310_SA3_01049
epsH_1		Putative glycosyltransferase EpsH	3	3	1	1	8869	1	13146		206	206	206		11301_C1_01055				11306_EML1_01049				11310_SA3_01050
group_4963		hypothetical protein	3	3	1	1	8868	1	13145		1043	1043	1043		11301_C1_01056				11306_EML1_01050				11310_SA3_01051
group_4964		hypothetical protein	3	3	1	1	8867	1	13144	Hypothetical protein with no hits to refseq/uniprot/clusters/cdd/tigrfams/pfam overlapping another protein with hits	290	290	290		11301_C1_01057				11306_EML1_01051				11310_SA3_01052
mccF_1		Microcin C7 self-immunity protein MccF	3	3	1	1	8866	1	13143		812	812	812		11301_C1_01058				11306_EML1_01052				11310_SA3_01053
group_4966		hypothetical protein	3	3	1	1	8865	1	13142		488	488	488		11301_C1_01059				11306_EML1_01053				11310_SA3_01054
group_4967		hypothetical protein	3	3	1	1	8864	1	13141		1337	1337	1337		11301_C1_01060				11306_EML1_01054				11310_SA3_01055
mccF_2		Microcin C7 self-immunity protein MccF	3	3	1	1	8863	1	13140		968	968	968		11301_C1_01061				11306_EML1_01055				11310_SA3_01056
group_4969		hypothetical protein	3	3	1	1	8862	1	13139		680	680	680		11301_C1_01062				11306_EML1_01056				11310_SA3_01057
group_497	map	Methionine aminopeptidase 1	3	3	1	1	5989	1	7813		764	764	764	11300_A1_00997						11307_R1_01933		11309_R95_02540
osmV		Osmoprotectant import ATP-binding protein OsmV	3	3	1	1	8861	1	13138		677	677	677		11301_C1_01063				11306_EML1_01057				11310_SA3_01058
group_4971		hypothetical protein	3	3	1	1	8860	1	13137		1079	1079	1079		11301_C1_01064				11306_EML1_01058				11310_SA3_01059
dhaA		Haloalkane dehalogenase	3	3	1	1	8859	1	13136		794	794	794		11301_C1_01065				11306_EML1_01059				11310_SA3_01060
abo		4-methylaminobutanoate oxidase (formaldehyde-forming)	3	3	1	1	8858	1	13135		1106	1106	1106		11301_C1_01066				11306_EML1_01060				11310_SA3_01061
rnhA_1		14.7 kDa ribonuclease H-like protein	3	3	1	1	8857	1	13134		386	386	386		11301_C1_01067				11306_EML1_01061				11310_SA3_01062
group_4975		hypothetical protein	3	3	1	1	8856	1	13133		386	386	386		11301_C1_01068				11306_EML1_01062				11310_SA3_01063
fhs1		Formate--tetrahydrofolate ligase 1	3	3	1	1	8855	1	13132		1655	1655	1655		11301_C1_01069				11306_EML1_01063				11310_SA3_01064
lspA		Lipoprotein signal peptidase	3	3	1	1	8854	1	13131		449	449	449		11301_C1_01070				11306_EML1_01064				11310_SA3_01065
rluD_3		Ribosomal large subunit pseudouridine synthase D	3	3	1	1	8853	1	13130		923	923	923		11301_C1_01071				11306_EML1_01065				11310_SA3_01066
pyrR_1		Bifunctional protein pyrR	3	3	1	1	8852	1	13129		524	524	524		11301_C1_01072				11306_EML1_01066				11310_SA3_01067
group_498		Flavodoxin	3	3	1	1	5988	1	7812		443	446	444	11300_A1_00998						11307_R1_01932		11309_R95_02541
carA_1		Carbamoyl-phosphate synthase small chain	3	3	1	1	8851	1	13128		1082	1082	1082		11301_C1_01073				11306_EML1_01067				11310_SA3_01068
carB_1		Carbamoyl-phosphate synthase large chain	3	3	1	1	8850	1	13127		2561	2561	2561		11301_C1_01074				11306_EML1_01068				11310_SA3_01069
gpm2		Acid phosphatase	3	3	1	1	8849	1	13126		599	599	599		11301_C1_01075				11306_EML1_01069				11310_SA3_01070
fra		Intracellular iron chaperone frataxin	3	3	1	1	8848	1	13125		395	395	395		11301_C1_01076				11306_EML1_01070				11310_SA3_01071
group_4984		hypothetical protein	3	3	1	1	8847	1	13124		119	119	119		11301_C1_01077				11306_EML1_01071				11310_SA3_01072
group_4985		Chloramphenicol acetyltransferase	3	3	1	1	8846	1	13123		668	668	668		11301_C1_01078				11306_EML1_01072				11310_SA3_01073
group_4986		hypothetical protein	3	3	1	1	8845	1	13122		371	371	371		11301_C1_01079				11306_EML1_01073				11310_SA3_01074
group_4987		hypothetical protein	3	3	1	1	8844	1	13121		473	473	473		11301_C1_01080				11306_EML1_01074				11310_SA3_01075
group_4988		hypothetical protein	3	3	1	1	8843	1	13120		494	494	494		11301_C1_01081				11306_EML1_01075				11310_SA3_01076
ecsA_3		ABC-type transporter ATP-binding protein EcsA	3	3	1	1	8842	1	13119		899	899	899		11301_C1_01082				11306_EML1_01076				11310_SA3_01077
group_4990		hypothetical protein	3	3	1	1	8841	1	13118		761	761	761		11301_C1_01083				11306_EML1_01077				11310_SA3_01078
group_4991		hypothetical protein	3	3	1	1	8840	1	13117		1706	1706	1706		11301_C1_01084				11306_EML1_01078				11310_SA3_01079
slyA		Transcriptional regulator SlyA	3	3	1	1	8839	1	13116		422	422	422		11301_C1_01085				11306_EML1_01079				11310_SA3_01080
group_4993		DegV domain-containing protein SA0704	3	3	1	1	8838	1	13115		869	869	869		11301_C1_01086				11306_EML1_01080				11310_SA3_01081
group_4994		Acetyltransferase SACOL1063	3	3	1	1	8837	1	13114		434	434	434		11301_C1_01087				11306_EML1_01081				11310_SA3_01082
group_4995		hypothetical protein	3	3	1	1	8836	1	13113		737	737	737		11301_C1_01088				11306_EML1_01082				11310_SA3_01083
group_4996		hypothetical protein	3	3	1	1	8835	1	13112		713	713	713		11301_C1_01089				11306_EML1_01083				11310_SA3_01084
group_4997		hypothetical protein	3	3	1	1	8834	1	13111		290	290	290		11301_C1_01090				11306_EML1_01084				11310_SA3_01085
group_4998		hypothetical protein	3	3	1	1	8833	1	13110		788	788	788		11301_C1_01091				11306_EML1_01085				11310_SA3_01086
group_4999		hypothetical protein	3	3	1	1	8832	1	13109		1187	1187	1187		11301_C1_01092				11306_EML1_01086				11310_SA3_01087
sugB		Trehalose transport system permease protein SugB	3	3	1	1	9802	1	7784		920	923	922	11300_A1_01019						11307_R1_01911		11309_R95_00621
group_5000		hypothetical protein	3	3	1	1	8831	1	13108		332	332	332		11301_C1_01093				11306_EML1_01087				11310_SA3_01088
group_5001		hypothetical protein	3	3	1	1	8830	1	13107		308	308	308		11301_C1_01094				11306_EML1_01088				11310_SA3_01089
group_5002		hypothetical protein	3	3	1	1	8829	1	13106		824	824	824		11301_C1_01095				11306_EML1_01089				11310_SA3_01090
group_5003		hypothetical protein	3	3	1	1	8828	1	13105		857	857	857		11301_C1_01096				11306_EML1_01090				11310_SA3_01091
group_5005		hypothetical protein	3	3	1	1	8826	1	13103		878	878	878		11301_C1_01098				11306_EML1_01092				11310_SA3_01093
group_5006		hypothetical protein	3	3	1	1	8825	1	13102		350	350	350		11301_C1_01099				11306_EML1_01093				11310_SA3_01094
lutP		L-lactate permease	3	3	1	1	8824	1	13101		1592	1592	1592		11301_C1_01100				11306_EML1_01094				11310_SA3_01095
group_5008		hypothetical protein	3	3	1	1	8823	1	13100		1349	1349	1349		11301_C1_01101				11306_EML1_01095				11310_SA3_01096
tarJ'		Ribulose-5-phosphate reductase 2	3	3	1	1	8821	1	13098		1025	1025	1025		11301_C1_01103				11306_EML1_01097				11310_SA3_01098
yteP_1		Uncharacterized multiple-sugar transport system permease YteP	3	3	1	1	9799	1	7783		935	938	937	11300_A1_01020						11307_R1_01910		11309_R95_00622
tarK		Teichoic acid ribitol-phosphate primase	3	3	1	1	8820	1	13097		1121	1121	1121		11301_C1_01104				11306_EML1_01098				11310_SA3_01099
tarL		Teichoic acid poly(ribitol-phosphate) polymerase	3	3	1	1	8819	1	13096		1898	1898	1898		11301_C1_01105				11306_EML1_01099				11310_SA3_01100
paiA		Spermidine/spermine N(1)-acetyltransferase	3	3	1	1	8818	1	13095		527	527	527		11301_C1_01106				11306_EML1_01100				11310_SA3_01101
mgrA		HTH-type transcriptional regulator MgrA	3	3	1	1	8817	1	13094		437	437	437		11301_C1_01107				11306_EML1_01101				11310_SA3_01102
garB_1		Glutathione amide reductase	3	3	1	1	8816	1	13093		1349	1349	1349		11301_C1_01108				11306_EML1_01102				11310_SA3_01103
group_5015		hypothetical protein	3	3	1	1	8815	1	13092		407	407	407		11301_C1_01109				11306_EML1_01103				11310_SA3_01104
group_5016		hypothetical protein	3	3	1	1	1747	1	10536		362	362	362		11301_C1_01110				11306_EML1_01104				11310_SA3_01105
group_5017		hypothetical protein	3	3	1	1	1748	1	10537		539	539	539		11301_C1_01111				11306_EML1_01105				11310_SA3_01106
group_5018		DegV domain-containing protein SA0704	3	3	1	1	1749	1	10538		896	896	896		11301_C1_01112				11306_EML1_01106				11310_SA3_01107
hom_2		Homoserine dehydrogenase	3	3	1	1	1750	1	10539		1280	1280	1280		11301_C1_01113				11306_EML1_01107				11310_SA3_01108
group_502	trpS2	Tryptophan--tRNA ligase 2	3	3	1	1	9791	1	2958		1004	1007	1005	11300_A1_01024						11307_R1_01904		11309_R95_03303
group_5020	metA	Homoserine O-succinyltransferase	3	3	1	1	1871	1	10705		875	875	875		11301_C1_01115				11306_EML1_01109				11310_SA3_01110
group_5021		hypothetical protein	3	3	1	1	1872	1	10706		1007	1007	1007		11301_C1_01116				11306_EML1_01110				11310_SA3_01111
group_5022		hypothetical protein	3	3	1	1	1873	1	10707		908	908	908		11301_C1_01117				11306_EML1_01111				11310_SA3_01112
cmpD		Bicarbonate transport ATP-binding protein CmpD	3	3	1	1	1874	1	10708		782	782	782		11301_C1_01118				11306_EML1_01112				11310_SA3_01113
npr_1		NADH peroxidase	3	3	1	1	1875	1	10709		1355	1355	1355		11301_C1_01119				11306_EML1_01113				11310_SA3_01114
glxR		2-hydroxy-3-oxopropionate reductase	3	3	1	1	1876	1	10710		860	860	860		11301_C1_01120				11306_EML1_01114				11310_SA3_01115
alx_1		Inner membrane protein alx	3	3	1	1	1877	1	10711		773	773	773		11301_C1_01121				11306_EML1_01115				11310_SA3_01116
maa_1		Maltose O-acetyltransferase	3	3	1	1	1878	1	10712		554	554	554		11301_C1_01122				11306_EML1_01116				11310_SA3_01117
hisC		Histidinol-phosphate aminotransferase	3	3	1	1	1879	1	10713		1070	1070	1070		11301_C1_01123				11306_EML1_01117				11310_SA3_01118
hisE		Phosphoribosyl-ATP pyrophosphatase	3	3	1	1	1880	1	10714		320	320	320		11301_C1_01124				11306_EML1_01118				11310_SA3_01119
hisI		Phosphoribosyl-AMP cyclohydrolase	3	3	1	1	1881	1	10715		326	326	326		11301_C1_01125				11306_EML1_01119				11310_SA3_01120
hisF		Imidazole glycerol phosphate synthase subunit HisF	3	3	1	1	1882	1	10716		758	758	758		11301_C1_01126				11306_EML1_01120				11310_SA3_01121
hisA		1-(5-phosphoribosyl)-5-[(5-phosphoribosylamino)methylideneamino] imidazole-4-carboxamide isomerase	3	3	1	1	1883	1	10717		719	719	719		11301_C1_01127				11306_EML1_01121				11310_SA3_01122
hisH		Imidazole glycerol phosphate synthase subunit HisH	3	3	1	1	1884	1	10718		626	626	626		11301_C1_01128				11306_EML1_01122				11310_SA3_01123
hisB		Imidazoleglycerol-phosphate dehydratase	3	3	1	1	1885	1	10719		584	584	584		11301_C1_01129				11306_EML1_01123				11310_SA3_01124
hisD		Histidinol dehydrogenase	3	3	1	1	1886	1	10720		1286	1286	1286		11301_C1_01130				11306_EML1_01124				11310_SA3_01125
hisG		ATP phosphoribosyltransferase	3	3	1	1	1887	1	10721		656	656	656		11301_C1_01131				11306_EML1_01125				11310_SA3_01126
hisZ		ATP phosphoribosyltransferase regulatory subunit	3	3	1	1	1888	1	10722		1151	1151	1151		11301_C1_01132				11306_EML1_01126				11310_SA3_01127
hisK		Histidinol-phosphatase	3	3	1	1	1889	1	10723		830	830	830		11301_C1_01133				11306_EML1_01127				11310_SA3_01128
group_5039		hypothetical protein	3	3	1	1	1890	1	10724		1163	1163	1163		11301_C1_01134				11306_EML1_01128				11310_SA3_01129
group_5040		hypothetical protein	3	3	1	1	1891	1	10725		908	908	908		11301_C1_01135				11306_EML1_01129				11310_SA3_01130
group_5041		hypothetical protein	3	3	1	1	1892	1	10726		347	347	347		11301_C1_01136				11306_EML1_01130				11310_SA3_01131
group_5042		Uncharacterized HTH-type transcriptional regulator HI_0186	3	3	1	1	1893	1	10727		509	509	509		11301_C1_01137				11306_EML1_01131				11310_SA3_01132
sadH		Putative oxidoreductase SadH	3	3	1	1	1894	1	10728		824	824	824		11301_C1_01138				11306_EML1_01132				11310_SA3_01133
group_5044		hypothetical protein	3	3	1	1	1895	1	10729		515	515	515		11301_C1_01139				11306_EML1_01133				11310_SA3_01134
asd		Aspartate-semialdehyde dehydrogenase	3	3	1	1	1896	1	10730		1061	1061	1061		11301_C1_01140				11306_EML1_01134				11310_SA3_01135
cbh_1		Choloylglycine hydrolase	3	3	1	1	1897	1	10731		953	953	953		11301_C1_01141				11306_EML1_01135				11310_SA3_01136
group_5047		hypothetical protein	3	3	1	1	1898	1	10732		218	218	218		11301_C1_01142				11306_EML1_01136				11310_SA3_01137
group_5048		hypothetical protein	3	3	1	1	1899	1	10733		776	776	776		11301_C1_01143				11306_EML1_01137				11310_SA3_01138
ydgH_1		Putative membrane protein YdgH	3	3	1	1	1900	1	10734		2684	2684	2684		11301_C1_01144				11306_EML1_01138				11310_SA3_01139
group_505	lepA	Elongation factor 4	3	3	1	1	12482	1	9140		1835	1835	1835	11300_A1_01046						11307_R1_01903		11309_R95_00126
group_5050		hypothetical protein	3	3	1	1	1901	1	10735		947	947	947		11301_C1_01145				11306_EML1_01139				11310_SA3_01140
tee6		Trypsin-resistant surface T6 protein	3	3	1	1	1902	1	10736		1154	1154	1154		11301_C1_01146				11306_EML1_01140				11310_SA3_01141
group_5052		Acetyltransferase SACOL1063	3	3	1	1	1903	1	10737		437	437	437		11301_C1_01147				11306_EML1_01141				11310_SA3_01142
ltaS1_1		Lipoteichoic acid synthase 1	3	3	1	1	1904	1	10738		2153	2153	2153		11301_C1_01148				11306_EML1_01142				11310_SA3_01143
group_5054		hypothetical protein	3	3	1	1	1905	1	10739		1793	1793	1793		11301_C1_01149				11306_EML1_01143				11310_SA3_01144
yumC		Ferredoxin--NADP reductase 2	3	3	1	1	1906	1	10740		995	995	995		11301_C1_01150				11306_EML1_01144				11310_SA3_01145
group_5056		hypothetical protein	3	3	1	1	1907	1	10741		761	761	761		11301_C1_01151				11306_EML1_01145				11310_SA3_01146
spa		Immunoglobulin G-binding protein A	3	3	1	1	1908	1	10742		1568	1568	1568		11301_C1_01152				11306_EML1_01146				11310_SA3_01147
group_5058		hypothetical protein	3	3	1	1	1909	1	10743		884	884	884		11301_C1_01153				11306_EML1_01147				11310_SA3_01148
yodC_1		Putative NAD(P)H nitroreductase YodC	3	3	1	1	1910	1	10744		560	560	560		11301_C1_01154				11306_EML1_01148				11310_SA3_01149
clpB		Chaperone protein ClpB	3	3	1	1	12485	1	3146		2606	2606	2606	11300_A1_01049						11307_R1_01900		11309_R95_00134
rihB		Pyrimidine-specific ribonucleoside hydrolase RihB	3	3	1	1	1911	1	10745		956	956	956		11301_C1_01155				11306_EML1_01149				11310_SA3_01150
group_5061	rnhA_2	Ribonuclease HI	3	3	1	1	1912	1	10746		896	896	896		11301_C1_01156				11306_EML1_01150				11310_SA3_01151
group_5062		Putative bifunctional phosphatase/peptidyl-prolyl cis-trans isomerase	3	3	1	1	1913	1	10747		770	770	770		11301_C1_01157				11306_EML1_01151				11310_SA3_01152
ccpB_1		Catabolite control protein B	3	3	1	1	1914	1	10748		938	938	938		11301_C1_01158				11306_EML1_01152				11310_SA3_01153
ybbH		Uncharacterized HTH-type transcriptional regulator YbbH	3	3	1	1	1915	1	10749		863	863	863		11301_C1_01159				11306_EML1_01153				11310_SA3_01154
gfo		Glucose--fructose oxidoreductase	3	3	1	1	1916	1	10750		977	977	977		11301_C1_01160				11306_EML1_01154				11310_SA3_01155
yhhX		Uncharacterized oxidoreductase YhhX	3	3	1	1	1917	1	10751		1019	1019	1019		11301_C1_01161				11306_EML1_01155				11310_SA3_01156
nhaK_2		Sodium, potassium, lithium and rubidium/H(+) antiporter	3	3	1	1	1918	1	10752		2003	2003	2003		11301_C1_01162				11306_EML1_01156				11310_SA3_01157
dxs		1-deoxy-D-xylulose-5-phosphate synthase	3	3	1	1	1919	1	10753		1751	1751	1751		11301_C1_01163				11306_EML1_01157				11310_SA3_01158
yecD		Isochorismatase family protein YecD	3	3	1	1	1920	1	10754		554	554	554		11301_C1_01164				11306_EML1_01158				11310_SA3_01159
group_507	purB	Adenylosuccinate lyase	3	3	1	1	14234	1	3142		1295	1298	1296	11300_A1_01051						11307_R1_01896		11309_R95_00911
group_5070		hypothetical protein	3	3	1	1	1921	1	10755		773	773	773		11301_C1_01165				11306_EML1_01159				11310_SA3_01160
ytrB_3		ABC transporter ATP-binding protein YtrB	3	3	1	1	1922	1	10756		710	710	710		11301_C1_01166				11306_EML1_01160				11310_SA3_01161
ytrA_2		HTH-type transcriptional repressor YtrA	3	3	1	1	1923	1	10757		389	389	389		11301_C1_01167				11306_EML1_01161				11310_SA3_01162
group_5073		hypothetical protein	3	3	1	1	1924	1	10758		281	281	281		11301_C1_01168				11306_EML1_01162				11310_SA3_01163
menH_1		2-succinyl-6-hydroxy-2,4-cyclohexadiene-1-carboxylate synthase	3	3	1	1	1925	1	10759		923	923	923		11301_C1_01169				11306_EML1_01163				11310_SA3_01164
pepF1_2		Oligoendopeptidase F, plasmid	3	3	1	1	1926	1	10760		1799	1799	1799		11301_C1_01170				11306_EML1_01164				11310_SA3_01165
group_5076		hypothetical protein	3	3	1	1	1927	1	10761		416	416	416		11301_C1_01171				11306_EML1_01165				11310_SA3_01166
group_5077		hypothetical protein	3	3	1	1	1928	1	10762		851	851	851		11301_C1_01172				11306_EML1_01166				11310_SA3_01167
group_5078		hypothetical protein	3	3	1	1	1929	1	10763		134	134	134		11301_C1_01173				11306_EML1_01167				11310_SA3_01168
group_5079		hypothetical protein	3	3	1	1	1930	1	10764		356	356	356		11301_C1_01174				11306_EML1_01168				11310_SA3_01169
group_508	pucK	Uric acid permease PucK	3	3	1	1	14237	1	3139		1304	1319	1314	11300_A1_01053						11307_R1_01894		11309_R95_00914
group_5080		hypothetical protein	3	3	1	1	1931	1	10765		284	284	284		11301_C1_01175				11306_EML1_01169				11310_SA3_01170
pox5_3		Pyruvate oxidase	3	3	1	1	1932	1	10766		1757	1757	1757		11301_C1_01176				11306_EML1_01170				11310_SA3_01171
group_5082		hypothetical protein	3	3	1	1	1934	1	10768		785	785	785		11301_C1_01177				11306_EML1_01172				11310_SA3_01173
ytpP		Thioredoxin-like protein YtpP	3	3	1	1	1935	1	10769		320	320	320		11301_C1_01178				11306_EML1_01173				11310_SA3_01174
metI_1		Cystathionine gamma-synthase/O-acetylhomoserine (thiol)-lyase	3	3	1	1	1936	1	10770		1121	1121	1121		11301_C1_01179				11306_EML1_01174				11310_SA3_01175
group_5085		hypothetical protein	3	3	1	1	1937	1	10771		299	299	299		11301_C1_01180				11306_EML1_01175				11310_SA3_01176
group_5086		hypothetical protein	3	3	1	1	1938	1	10772		662	662	662		11301_C1_01181				11306_EML1_01176				11310_SA3_01177
group_5087		hypothetical protein	3	3	1	1	1939	1	10773		506	506	506		11301_C1_01182				11306_EML1_01177				11310_SA3_01178
group_5088		hypothetical protein	3	3	1	1	1940	1	10774		449	449	449		11301_C1_01183				11306_EML1_01178				11310_SA3_01179
group_5089		hypothetical protein	3	3	1	1	1941	1	10775		380	380	380		11301_C1_01184				11306_EML1_01179				11310_SA3_01180
lplJ_1		Lipoate-protein ligase LplJ	3	3	1	1	1942	1	10776		1013	1013	1013		11301_C1_01185				11306_EML1_01180				11310_SA3_01181
lytG_2		Exo-glucosaminidase LytG	3	3	1	1	1943	1	10777		2357	2357	2357		11301_C1_01186				11306_EML1_01181				11310_SA3_01182
group_5092		Uncharacterized RNA pseudouridine synthase Rv1540	3	3	1	1	1693	1	10874		902	902	902		11301_C1_01188				11306_EML1_01183				11310_SA3_01184
group_5093		hypothetical protein	3	3	1	1	1692	1	10913		1193	1193	1193		11301_C1_01189				11306_EML1_01184				11310_SA3_01185
group_5094		hypothetical protein	3	3	1	1	1648	1	10914		875	875	875		11301_C1_01190				11306_EML1_01185				11310_SA3_01186
group_5095		hypothetical protein	3	3	1	1	1649	1	10915		1118	1118	1118		11301_C1_01191				11306_EML1_01186				11310_SA3_01187
group_5096		hypothetical protein	3	3	1	1	1650	1	10916		320	320	320		11301_C1_01192				11306_EML1_01187				11310_SA3_01188
group_5097		hypothetical protein	3	3	1	1	1651	1	10917		197	197	197		11301_C1_01193				11306_EML1_01188				11310_SA3_01189
pglH		GalNAc-alpha-(1->4)-GalNAc-alpha-(1->3)-diNAcBac-PP-undecaprenol alpha-1,4-N-acetyl-D-galactosaminyltransferase	3	3	1	1	1652	1	10918		1175	1175	1175		11301_C1_01194				11306_EML1_01189				11310_SA3_01190
group_5099	xpkA_1	Xylulose-5-phosphate phosphoketolase	3	3	1	1	1653	1	10919		2366	2366	2366		11301_C1_01195				11306_EML1_01190				11310_SA3_01191
polC_1		DNA polymerase III PolC-type	3	3	1	1	3389	1	3123		4349	4355	4353	11300_A1_01066						11307_R1_01879		11309_R95_01176
xynZ		Endo-1,4-beta-xylanase Z	3	3	1	1	1654	1	10920		848	848	848		11301_C1_01196				11306_EML1_01191				11310_SA3_01192
gmuR_1		HTH-type transcriptional regulator GmuR	3	3	1	1	1655	1	10921		725	725	725		11301_C1_01197				11306_EML1_01192				11310_SA3_01193
ybaK		Cys-tRNA(Pro)/Cys-tRNA(Cys) deacylase YbaK	3	3	1	1	1656	1	10922		503	503	503		11301_C1_01198				11306_EML1_01193				11310_SA3_01194
group_5103		hypothetical protein	3	3	1	1	1657	1	10923		779	779	779		11301_C1_01199				11306_EML1_01194				11310_SA3_01195
group_5104		hypothetical protein	3	3	1	1	1658	1	10924		656	656	656		11301_C1_01200				11306_EML1_01195				11310_SA3_01196
agrA_1		Accessory gene regulator A	3	3	1	1	1659	1	10925		749	749	749		11301_C1_01201				11306_EML1_01196				11310_SA3_01197
group_5106		hypothetical protein	3	3	1	1	1660	1	10926		524	524	524		11301_C1_01202				11306_EML1_01197				11310_SA3_01198
group_5107		hypothetical protein	3	3	1	1	1661	1	10927		362	362	362		11301_C1_01203				11306_EML1_01198				11310_SA3_01199
group_5108		18 kDa heat shock protein	3	3	1	1	1662	1	10928		419	419	419		11301_C1_01204				11306_EML1_01199				11310_SA3_01200
group_5109		hypothetical protein	3	3	1	1	1663	1	10929		341	341	341		11301_C1_01205				11306_EML1_01200				11310_SA3_01201
corC		Magnesium and cobalt efflux protein CorC	3	3	1	1	1664	1	10930		1367	1367	1367		11301_C1_01206				11306_EML1_01201				11310_SA3_01202
group_5111		Putative NrdI-like protein	3	3	1	1	1665	1	10931		485	485	485		11301_C1_01207				11306_EML1_01202				11310_SA3_01203
nhaK_3		Sodium, potassium, lithium and rubidium/H(+) antiporter	3	3	1	1	1666	1	10932		1592	1592	1592		11301_C1_01208				11306_EML1_01203				11310_SA3_01204
mdtH_1		Multidrug resistance protein MdtH	3	3	1	1	1667	1	10933		1163	1163	1163		11301_C1_01209				11306_EML1_01204				11310_SA3_01205
cueR		HTH-type transcriptional regulator CueR	3	3	1	1	1668	1	10934		377	377	377		11301_C1_01210				11306_EML1_01205				11310_SA3_01206
group_5115		Zinc-type alcohol dehydrogenase-like protein SA1988	3	3	1	1	1669	1	10935		815	815	815		11301_C1_01211				11306_EML1_01206				11310_SA3_01207
group_5116		hypothetical protein	3	3	1	1	1670	1	10936		347	347	347		11301_C1_01212				11306_EML1_01207				11310_SA3_01208
zwf		Glucose-6-phosphate 1-dehydrogenase	3	3	1	1	1671	1	10937		1484	1484	1484		11301_C1_01213				11306_EML1_01208				11310_SA3_01209
gabR		HTH-type transcriptional regulatory protein GabR	3	3	1	1	1672	1	10938		1364	1364	1364		11301_C1_01214				11306_EML1_01209				11310_SA3_01210
patA_3		Putative N-acetyl-LL-diaminopimelate aminotransferase	3	3	1	1	1673	1	10939		1172	1172	1172		11301_C1_01215				11306_EML1_01210				11310_SA3_01211
dapA_2		4-hydroxy-tetrahydrodipicolinate synthase	3	3	1	1	1674	1	10940		869	869	869		11301_C1_01216				11306_EML1_01211				11310_SA3_01212
group_5121		hypothetical protein	3	3	1	1	1675	1	10941		134	134	134		11301_C1_01217				11306_EML1_01212				11310_SA3_01213
oxyR_2		Hydrogen peroxide-inducible genes activator	3	3	1	1	1677	1	10943		896	896	896		11301_C1_01219				11306_EML1_01214				11310_SA3_01215
yhfK		Uncharacterized sugar epimerase YhfK	3	3	1	1	1678	1	10944		641	641	641		11301_C1_01220				11306_EML1_01215				11310_SA3_01216
group_5124		hypothetical protein	3	3	1	1	1679	1	10945		524	524	524		11301_C1_01221				11306_EML1_01216				11310_SA3_01217
group_5125	addA	ATP-dependent helicase/nuclease subunit A	3	3	1	1	1680	1	10946		3749	3749	3749		11301_C1_01222				11306_EML1_01217				11310_SA3_01218
addB		ATP-dependent helicase/deoxyribonuclease subunit B	3	3	1	1	1681	1	10947		3602	3602	3602		11301_C1_01223				11306_EML1_01218				11310_SA3_01219
group_5127		hypothetical protein	3	3	1	1	1682	1	10948		962	962	962		11301_C1_01224				11306_EML1_01219				11310_SA3_01220
pyrE_2		Orotate phosphoribosyltransferase	3	3	1	1	1683	1	10949		638	638	638		11301_C1_01225				11306_EML1_01220				11310_SA3_01221
pyrF		Orotidine 5'-phosphate decarboxylase	3	3	1	1	1684	1	10950		713	713	713		11301_C1_01226				11306_EML1_01221				11310_SA3_01222
group_5130	pyrDB	Dihydroorotate dehydrogenase B (NAD(+)), catalytic subunit	3	3	1	1	1685	1	10951		917	917	917		11301_C1_01227				11306_EML1_01222				11310_SA3_01223
carA_2		Carbamoyl-phosphate synthase small chain	3	3	1	1	1691	1	10912		1094	1094	1094		11301_C1_01229				11306_EML1_01224				11310_SA3_01225
pyrC		Dihydroorotase	3	3	1	1	1690	1	10911		1292	1292	1292		11301_C1_01230				11306_EML1_01225				11310_SA3_01226
pyrB		Aspartate carbamoyltransferase	3	3	1	1	1689	1	10910		935	935	935		11301_C1_01231				11306_EML1_01226				11310_SA3_01227
pyrR_2		Bifunctional protein pyrR	3	3	1	1	1688	1	10909		542	542	542		11301_C1_01232				11306_EML1_01227				11310_SA3_01228
pucR		Purine catabolism regulatory protein	3	3	1	1	1687	1	10908		1589	1589	1589		11301_C1_01233				11306_EML1_01228				11310_SA3_01229
pucK		Uric acid permease PucK	3	3	1	1	1686	1	10907		1340	1340	1340		11301_C1_01234				11306_EML1_01229				11310_SA3_01230
ykoT		Uncharacterized glycosyltransferase YkoT	3	3	1	1	13979	1	9036		995	995	995		11301_C1_01235				11306_EML1_01230				11310_SA3_01231
group_5138		hypothetical protein	3	3	1	1	13980	1	9037		2036	2036	2036		11301_C1_01236				11306_EML1_01231				11310_SA3_01232
group_5139		hypothetical protein	3	3	1	1	13981	1	9038		143	143	143		11301_C1_01237				11306_EML1_01232				11310_SA3_01233
sufB_1		FeS cluster assembly protein SufB	3	3	1	1	3458	1	3108		1391	1394	1393	11300_A1_01079						11307_R1_01864		11309_R95_01387
group_5140		hypothetical protein	3	3	1	1	13982	1	9039		2549	2549	2549		11301_C1_01238				11306_EML1_01233				11310_SA3_01234
ribD		Riboflavin biosynthesis protein RibD	3	3	1	1	13983	1	9040		821	821	821		11301_C1_01239				11306_EML1_01234				11310_SA3_01235
ribE		Riboflavin synthase	3	3	1	1	13984	1	9041		602	602	602		11301_C1_01240				11306_EML1_01235				11310_SA3_01236
ribBA		Riboflavin biosynthesis protein RibBA	3	3	1	1	13985	1	9042		1214	1214	1214		11301_C1_01241				11306_EML1_01236				11310_SA3_01237
ribH		6,7-dimethyl-8-ribityllumazine synthase	3	3	1	1	13986	1	9043		479	479	479		11301_C1_01242				11306_EML1_01237				11310_SA3_01238
group_5145		hypothetical protein	3	3	1	1	13987	1	9044		560	560	560		11301_C1_01243				11306_EML1_01238				11310_SA3_01239
group_5146		hypothetical protein	3	3	1	1	13988	1	9045		563	563	563		11301_C1_01244				11306_EML1_01239				11310_SA3_01240
fnr_1		Fumarate and nitrate reduction regulatory protein	3	3	1	1	13989	1	9046		641	641	641		11301_C1_01245				11306_EML1_01240				11310_SA3_01241
group_5148		Uncharacterized HTH-type transcriptional regulator Rv1556	3	3	1	1	13990	1	9047		626	626	626		11301_C1_01246				11306_EML1_01241				11310_SA3_01242
npr_2		NADH peroxidase	3	3	1	1	13991	1	9048		1316	1316	1316		11301_C1_01247				11306_EML1_01242				11310_SA3_01243
sufS_1		Cysteine desulfurase SufS	3	3	1	1	3461	1	3090		1235	1244	1238	11300_A1_01081						11307_R1_01862		11309_R95_01389
group_5150		hypothetical protein	3	3	1	1	13992	1	9049		3278	3278	3278		11301_C1_01248				11306_EML1_01243				11310_SA3_01244
group_5151		hypothetical protein	3	3	1	1	13993	1	9050		371	371	371		11301_C1_01249				11306_EML1_01244				11310_SA3_01245
group_5152		hypothetical protein	3	3	1	1	13994	1	9051		1046	1046	1046		11301_C1_01250				11306_EML1_01245				11310_SA3_01246
group_5153		hypothetical protein	3	3	1	1	13995	1	9052		680	680	680		11301_C1_01251				11306_EML1_01246				11310_SA3_01247
group_5154		hypothetical protein	3	3	1	1	13996	1	9053		704	704	704		11301_C1_01252				11306_EML1_01247				11310_SA3_01248
draG		ADP-ribosyl-[dinitrogen reductase] glycohydrolase	3	3	1	1	13997	1	9054		947	947	947		11301_C1_01253				11306_EML1_01248				11310_SA3_01249
prsA_1		Foldase protein PrsA	3	3	1	1	13998	1	9055		896	896	896		11301_C1_01254				11306_EML1_01249				11310_SA3_01250
group_5157		hypothetical protein	3	3	1	1	13999	1	9056		341	341	341		11301_C1_01255				11306_EML1_01250				11310_SA3_01251
group_5158		Uncharacterized HIT-like protein HP_0404	3	3	1	1	14000	1	9057		452	452	452		11301_C1_01256				11306_EML1_01251				11310_SA3_01252
ecsA_4		ABC-type transporter ATP-binding protein EcsA	3	3	1	1	14001	1	9058		737	737	737		11301_C1_01257				11306_EML1_01252				11310_SA3_01253
group_516		Probable ABC transporter ATP-binding protein M6_Spy0273	3	3	1	1	3463	1	9124		770	773	771	11300_A1_01083						11307_R1_01860		11309_R95_01391
group_5160		hypothetical protein	3	3	1	1	14002	1	9059		1205	1205	1205		11301_C1_01258				11306_EML1_01253				11310_SA3_01254
group_5161		hypothetical protein	3	3	1	1	14003	1	9060		785	785	785		11301_C1_01259				11306_EML1_01254				11310_SA3_01255
group_5162		hypothetical protein	3	3	1	1	14005	1	9062		323	323	323		11301_C1_01261				11306_EML1_01256				11310_SA3_01257
pheT_1		Phenylalanine--tRNA ligase beta subunit	3	3	1	1	14006	1	9063		641	641	641		11301_C1_01262				11306_EML1_01257				11310_SA3_01258
sftA		DNA translocase SftA	3	3	1	1	14007	1	9064		2990	2990	2990		11301_C1_01263				11306_EML1_01258				11310_SA3_01259
murC		UDP-N-acetylmuramate--L-alanine ligase	3	3	1	1	14008	1	9065		1310	1310	1310		11301_C1_01264				11306_EML1_01259				11310_SA3_01260
group_5166		hypothetical protein	3	3	1	1	14009	1	9066		164	164	164		11301_C1_01265				11306_EML1_01260				11310_SA3_01261
feoB		Fe(2+) transporter FeoB	3	3	1	1	14010	1	9067		1988	1988	1988		11301_C1_01266				11306_EML1_01261				11310_SA3_01262
group_5168		hypothetical protein	3	3	1	1	14011	1	9068		224	224	224		11301_C1_01267				11306_EML1_01262				11310_SA3_01263
group_5169		Probable ABC transporter ATP-binding protein M6_Spy0273	3	3	1	1	14012	1	9069		797	797	797		11301_C1_01268				11306_EML1_01263				11310_SA3_01264
group_517	tsf	Elongation factor Ts	3	3	1	1	3466	1	12322		881	881	881	11300_A1_01086						11307_R1_01857		11309_R95_01207
group_5170	sufB_1	FeS cluster assembly protein SufB	3	3	1	1	14013	1	9070		1301	1301	1301		11301_C1_01269				11306_EML1_01264				11310_SA3_01265
sufS		Cysteine desulfurase SufS	3	3	1	1	14014	1	9071		1238	1238	1238		11301_C1_01270				11306_EML1_01265				11310_SA3_01266
iscU		Iron-sulfur cluster assembly scaffold protein IscU	3	3	1	1	14015	1	9072		467	467	467		11301_C1_01271				11306_EML1_01266				11310_SA3_01267
sufB_2		FeS cluster assembly protein SufB	3	3	1	1	14016	1	9073		1406	1406	1406		11301_C1_01272				11306_EML1_01267				11310_SA3_01268
group_5174		hypothetical protein	3	3	1	1	14017	1	9074		1070	1070	1070		11301_C1_01273				11306_EML1_01268				11310_SA3_01269
group_5175		Uncharacterized ABC transporter ATP-binding protein HI_1470	3	3	1	1	14018	1	9075		770	770	770		11301_C1_01274				11306_EML1_01269				11310_SA3_01270
group_5176		Probable ABC transporter permease protein HI_1471	3	3	1	1	14019	1	9076		1001	1001	1001		11301_C1_01275				11306_EML1_01270				11310_SA3_01271
group_5177		Flavodoxin	3	3	1	1	14020	1	9077		455	455	455		11301_C1_01276				11306_EML1_01271				11310_SA3_01272
moaE1		Molybdopterin synthase catalytic subunit 1	3	3	1	1	14021	1	9078		401	401	401		11301_C1_01277				11306_EML1_01272				11310_SA3_01273
group_5179		hypothetical protein	3	3	1	1	14022	1	9079		245	245	245		11301_C1_01278				11306_EML1_01273				11310_SA3_01274
group_518	rpsB	30S ribosomal protein S2	3	3	1	1	3467	1	12321		785	788	786	11300_A1_01087						11307_R1_01856		11309_R95_01208
moaA1		GTP 3',8-cyclase 1	3	3	1	1	14023	1	9080		998	998	998		11301_C1_01279				11306_EML1_01274				11310_SA3_01275
narT		Probable nitrate transporter NarT	3	3	1	1	14024	1	9081		1190	1190	1190		11301_C1_01280				11306_EML1_01275				11310_SA3_01276
mrp_1		Iron-sulfur cluster carrier protein	3	3	1	1	14025	1	9082		338	338	338		11301_C1_01281				11306_EML1_01276				11310_SA3_01277
group_5183		hypothetical protein	3	3	1	1	14026	1	9083		884	884	884		11301_C1_01282				11306_EML1_01277				11310_SA3_01278
group_5184		hypothetical protein	3	3	1	1	14027	1	9084		899	899	899		11301_C1_01283				11306_EML1_01278				11310_SA3_01279
group_5185		hypothetical protein	3	3	1	1	14028	1	9085		980	980	980		11301_C1_01284				11306_EML1_01279				11310_SA3_01280
group_5186		hypothetical protein	3	3	1	1	14029	1	9086		308	308	308		11301_C1_01285				11306_EML1_01280				11310_SA3_01281
nreC		Oxygen regulatory protein NreC	3	3	1	1	14030	1	9087		653	653	653		11301_C1_01286				11306_EML1_01281				11310_SA3_01282
nreB		Oxygen sensor histidine kinase NreB	3	3	1	1	14031	1	9088		1031	1031	1031		11301_C1_01287				11306_EML1_01282				11310_SA3_01283
group_5189		hypothetical protein	3	3	1	1	14032	1	9089		437	437	437		11301_C1_01288				11306_EML1_01283				11310_SA3_01284
group_519	era	GTPase Era	3	3	1	1	3257	185	15		899	902	901	11300_A1_01096						11307_R1_01847		11309_R95_00303
group_5190		hypothetical protein	3	3	1	1	14033	1	9090		260	260	260		11301_C1_01289				11306_EML1_01284				11310_SA3_01285
mobA_1		Probable molybdenum cofactor guanylyltransferase	3	3	1	1	14034	1	9091		623	623	623		11301_C1_01290				11306_EML1_01285				11310_SA3_01286
moaC		Cyclic pyranopterin monophosphate synthase	3	3	1	1	14035	1	9092		491	491	491		11301_C1_01291				11306_EML1_01286				11310_SA3_01287
mobB		Molybdopterin-guanine dinucleotide biosynthesis adapter protein	3	3	1	1	14036	1	9093		497	497	497		11301_C1_01292				11306_EML1_01287				11310_SA3_01288
moeA		Molybdopterin molybdenumtransferase	3	3	1	1	14037	1	9094		1214	1214	1214		11301_C1_01293				11306_EML1_01288				11310_SA3_01289
moaB		Molybdenum cofactor biosynthesis protein B	3	3	1	1	14038	1	9095		467	467	467		11301_C1_01294				11306_EML1_01289				11310_SA3_01290
moeB		Molybdopterin-synthase adenylyltransferase	3	3	1	1	14039	1	9096		1034	1052	1040		11301_C1_01295				11306_EML1_01290				11310_SA3_01291
narG		Respiratory nitrate reductase 1 alpha chain	3	3	1	1	14040	1	9097		3671	3671	3671		11301_C1_01296				11306_EML1_01291				11310_SA3_01292
narH		Respiratory nitrate reductase 1 beta chain	3	3	1	1	14041	1	9098		1559	1559	1559		11301_C1_01297				11306_EML1_01292				11310_SA3_01293
narJ		Nitrate reductase molybdenum cofactor assembly chaperone NarJ	3	3	1	1	14042	1	9099		572	572	572		11301_C1_01298				11306_EML1_01293				11310_SA3_01294
group_520	thrC	Threonine synthase	3	3	1	1	4048	1	7491		1055	1058	1056	11300_A1_01106						11307_R1_01837		11309_R95_00313
narX		Nitrate reductase-like protein NarX	3	3	1	1	14043	1	9100		689	689	689		11301_C1_01299				11306_EML1_01294				11310_SA3_01295
group_5201		hypothetical protein	3	3	1	1	14044	1	9101		965	965	965		11301_C1_01300				11306_EML1_01295				11310_SA3_01296
group_5202		hypothetical protein	3	3	1	1	14045	1	9102		410	410	410		11301_C1_01301				11306_EML1_01296				11310_SA3_01297
group_5203		hypothetical protein	3	3	1	1	14046	1	9103		569	569	569		11301_C1_01302				11306_EML1_01297				11310_SA3_01298
group_5204		hypothetical protein	3	3	1	1	14047	1	9104		206	206	206		11301_C1_01303				11306_EML1_01298				11310_SA3_01299
ybhL		Inner membrane protein YbhL	3	3	1	1	14048	1	9105		716	716	716		11301_C1_01304				11306_EML1_01299				11310_SA3_01300
polA		DNA polymerase I	3	3	1	1	14049	1	9106		2648	2648	2648		11301_C1_01305				11306_EML1_01300				11310_SA3_01301
mutM		Formamidopyrimidine-DNA glycosylase	3	3	1	1	14050	1	9107		824	824	824		11301_C1_01306				11306_EML1_01301				11310_SA3_01302
coaE		Dephospho-CoA kinase	3	3	1	1	14051	1	9108		593	593	593		11301_C1_01307				11306_EML1_01302				11310_SA3_01303
dnaB		Replication initiation and membrane attachment protein	3	3	1	1	14091	1	9117		1403	1403	1403		11301_C1_01309				11306_EML1_01304				11310_SA3_01305
dnaI		Primosomal protein DnaI	3	3	1	1	14092	1	9118		935	935	935		11301_C1_01310				11306_EML1_01305				11310_SA3_01306
group_5211	thrS	Threonine--tRNA ligase	3	3	1	1	14093	1	9119		2066	2066	2066		11301_C1_01311				11306_EML1_01306				11310_SA3_01307
group_5212	rpmI	50S ribosomal protein L35	3	3	1	1	14151	1	8894		194	194	194		11301_C1_01313				11306_EML1_01308				11310_SA3_01309
group_5213		hypothetical protein	3	3	1	1	14153	1	8893		311	311	311		11301_C1_01315				11306_EML1_01310				11310_SA3_01311
group_5214		Uncharacterized AAA domain-containing protein Rv2559c	3	3	1	1	14154	1	8892		1262	1262	1262		11301_C1_01316				11306_EML1_01311				11310_SA3_01312
group_5215		Zinc-type alcohol dehydrogenase-like protein SA1988	3	3	1	1	14155	1	8891		1028	1028	1028		11301_C1_01317				11306_EML1_01312				11310_SA3_01313
yybR_2		Uncharacterized HTH-type transcriptional regulator YybR	3	3	1	1	14156	1	8890		347	347	347		11301_C1_01318				11306_EML1_01313				11310_SA3_01314
group_5217		Aspartate racemase	3	3	1	1	14157	1	8889		707	707	707		11301_C1_01319				11306_EML1_01314				11310_SA3_01315
pgaC		Poly-beta-1,6-N-acetyl-D-glucosamine synthase	3	3	1	1	14158	1	8888		1313	1313	1313		11301_C1_01320				11306_EML1_01315				11310_SA3_01316
group_5219		hypothetical protein	3	3	1	1	14159	1	8887		482	482	482		11301_C1_01321				11306_EML1_01316				11310_SA3_01317
guaC		GMP reductase	3	3	1	1	4036	1	7518		977	986	980	11300_A1_01114						11307_R1_01829		11309_R95_00897
gph_1		Phosphoglycolate phosphatase	3	3	1	1	14160	1	8886		530	530	530		11301_C1_01322				11306_EML1_01317				11310_SA3_01318
group_5221	der_1	GTPase Der	3	3	1	1	14161	1	8885		1136	1136	1136		11301_C1_01323				11306_EML1_01318				11310_SA3_01319
group_5222		RNA-binding protein HI_1333	3	3	1	1	14162	1	8884		314	314	314		11301_C1_01324				11306_EML1_01319				11310_SA3_01320
nadD		Nicotinate-nucleotide adenylyltransferase	3	3	1	1	14163	1	8883		635	635	635		11301_C1_01325				11306_EML1_01320				11310_SA3_01321
rny_2		Ribonuclease Y	3	3	1	1	14164	1	8882		617	617	617		11301_C1_01326				11306_EML1_01321				11310_SA3_01322
rsfS		Ribosomal silencing factor RsfS	3	3	1	1	14165	1	8881		356	356	356		11301_C1_01327				11306_EML1_01322				11310_SA3_01323
tylM1		dTDP-3-amino-3,6-dideoxy-alpha-D-glucopyranose N,N-dimethyltransferase	3	3	1	1	14166	1	8880		734	734	734		11301_C1_01328				11306_EML1_01323				11310_SA3_01324
group_5227		hypothetical protein	3	3	1	1	14167	1	8879		1151	1151	1151		11301_C1_01329				11306_EML1_01324				11310_SA3_01325
group_5228		hypothetical protein	3	3	1	1	14168	1	8878		554	554	554		11301_C1_01330				11306_EML1_01325				11310_SA3_01326
group_5229		hypothetical protein	3	3	1	1	14169	1	8877		584	584	584		11301_C1_01332				11306_EML1_01326				11310_SA3_01327
pitA		Low-affinity inorganic phosphate transporter 1	3	3	1	1	3490	1	8042		1013	1055	1027	11300_A1_01127						11307_R1_01816		11309_R95_00839
group_5230		hypothetical protein	3	3	1	1	14170	1	8876		962	962	962		11301_C1_01333				11306_EML1_01327				11310_SA3_01328
group_5231	gnd	6-phosphogluconate dehydrogenase, decarboxylating	3	3	1	1	14171	1	8875		1436	1436	1436		11301_C1_01334				11306_EML1_01328				11310_SA3_01329
rarA		Replication-associated recombination protein A	3	3	1	1	14172	1	8874		1349	1349	1349		11301_C1_01336				11306_EML1_01329				11310_SA3_01330
arlS_1		Signal transduction histidine-protein kinase ArlS	3	3	1	1	14804	10	21		1643	1643	1643		11301_C1_01338				11306_EML1_01331				11310_SA3_01332
menA_3		1,4-dihydroxy-2-naphthoate octaprenyltransferase	3	3	1	1	14803	10	20		968	968	968		11301_C1_01339				11306_EML1_01332				11310_SA3_01333
sbcC		Nuclease SbcCD subunit C	3	3	1	1	14802	10	19		3185	3185	3185		11301_C1_01340				11306_EML1_01333				11310_SA3_01334
sbcD		Nuclease SbcCD subunit D	3	3	1	1	14801	10	18		1181	1181	1181		11301_C1_01341				11306_EML1_01334				11310_SA3_01335
group_5238		hypothetical protein	3	3	1	1	14800	10	17		428	428	428		11301_C1_01342				11306_EML1_01335				11310_SA3_01336
yidC		Membrane protein insertase YidC	3	3	1	1	14799	10	16		923	923	923		11301_C1_01343				11306_EML1_01336				11310_SA3_01337
group_524	rpsT	30S ribosomal protein S20	3	3	1	1	3489	1	8043		251	254	252	11300_A1_01128						11307_R1_01815		11309_R95_00840
acyP		Acylphosphatase	3	3	1	1	14798	10	15		272	272	272		11301_C1_01344				11306_EML1_01337				11310_SA3_01338
group_5241		Putative TrmH family tRNA/rRNA methyltransferase	3	3	1	1	14797	10	14		767	767	767		11301_C1_01345				11306_EML1_01338				11310_SA3_01339
group_5242		hypothetical protein	3	3	1	1	14796	10	13		509	509	509		11301_C1_01346				11306_EML1_01339				11310_SA3_01340
yodB		HTH-type transcriptional regulator YodB	3	3	1	1	14795	10	12		359	359	359		11301_C1_01347				11306_EML1_01340				11310_SA3_01341
pheS		Phenylalanine--tRNA ligase alpha subunit	3	3	1	1	14794	10	11		1046	1046	1046		11301_C1_01348				11306_EML1_01341				11310_SA3_01342
pheT_2		Phenylalanine--tRNA ligase beta subunit	3	3	1	1	14793	10	10		2417	2417	2417		11301_C1_01349				11306_EML1_01342				11310_SA3_01343
mltG		Endolytic murein transglycosylase	3	3	1	1	14792	10	9		1190	1190	1190		11301_C1_01350				11306_EML1_01343				11310_SA3_01344
group_5247	udk	Uridine kinase	3	3	1	1	14791	10	8		629	629	629		11301_C1_01351				11306_EML1_01344				11310_SA3_01345
greA_1		Transcription elongation factor GreA	3	3	1	1	14790	10	7		482	482	482		11301_C1_01352				11306_EML1_01345				11310_SA3_01346
group_5249		hypothetical protein	3	3	1	1	14789	10	6		563	563	563		11301_C1_01353				11306_EML1_01346				11310_SA3_01347
group_525	typA	GTP-binding protein TypA/BipA homolog	3	3	1	1	3364	1	7443		1835	1838	1836	11300_A1_01145						11307_R1_01203		11309_R95_00884
group_5250		hypothetical protein	3	3	1	1	14788	10	5		230	230	230		11301_C1_01354				11306_EML1_01348				11310_SA3_01348
group_5251		hypothetical protein	3	3	1	1	14786	10	4		302	302	302		11301_C1_01355				11306_EML1_01349				11310_SA3_01349
group_5252		hypothetical protein	3	3	1	1	14785	10	3		2645	2645	2645		11301_C1_01356				11306_EML1_01350				11310_SA3_01350
penA		Penicillin-binding protein 2B	3	3	1	1	14784	10	2		2036	2036	2036		11301_C1_01357				11306_EML1_01351				11310_SA3_01351
group_5254		5-formyltetrahydrofolate cyclo-ligase	3	3	1	1	14778	12	5		566	566	566		11301_C1_01359				11306_EML1_01353				11310_SA3_01353
gluP		Rhomboid protease GluP	3	3	1	1	14777	12	6		683	683	683		11301_C1_01360				11306_EML1_01354				11310_SA3_01354
group_5256		hypothetical protein	3	3	1	1	14776	12	7		221	221	221		11301_C1_01361				11306_EML1_01355				11310_SA3_01355
glcK		Glucokinase	3	3	1	1	14775	12	8		962	962	962		11301_C1_01362				11306_EML1_01356				11310_SA3_01356
group_5258		Uncharacterized peptidase Lmo0363	3	3	1	1	14774	12	9		635	635	635		11301_C1_01363				11306_EML1_01357				11310_SA3_01357
glpE		Thiosulfate sulfurtransferase GlpE	3	3	1	1	14773	12	10		413	413	413		11301_C1_01364				11306_EML1_01358				11310_SA3_01358
group_5260		hypothetical protein	3	3	1	1	14772	12	11		176	176	176		11301_C1_01365				11306_EML1_01359				11310_SA3_01359
group_5261	glpQ	Glycerophosphodiester phosphodiesterase	3	3	1	1	14771	12	12		734	734	734		11301_C1_01366				11306_EML1_01360				11310_SA3_01360
miaA		tRNA dimethylallyltransferase	3	3	1	1	14770	12	13		935	935	935		11301_C1_01367				11306_EML1_01361				11310_SA3_01361
group_5263	glnR	HTH-type transcriptional regulator GlnR	3	3	1	1	14769	12	14		380	380	380		11301_C1_01368				11306_EML1_01362				11310_SA3_01362
glnA		Glutamine synthetase	3	3	1	1	14768	12	15		1346	1346	1346		11301_C1_01369				11306_EML1_01363				11310_SA3_01363
group_5265		hypothetical protein	3	3	1	1	14766	12	17		956	956	956		11301_C1_01371				11306_EML1_01365				11310_SA3_01365
group_5266		hypothetical protein	3	3	1	1	14765	12	4		539	539	539		11301_C1_01372				11306_EML1_01366				11310_SA3_01366
group_5267		hypothetical protein	3	3	1	1	14764	12	3		338	338	338		11301_C1_01373				11306_EML1_01367				11310_SA3_01367
group_5268		hypothetical protein	3	3	1	1	14763	12	2		200	200	200		11301_C1_01374				11306_EML1_01368				11310_SA3_01368
group_5269		hypothetical protein	3	3	1	1	14762	12	1		125	125	125		11301_C1_01376				11306_EML1_01370				11310_SA3_01370
group_527		hypothetical protein	3	3	1	1	3370	1	12312		500	509	503	11300_A1_01151						11307_R1_01197		11309_R95_01171
group_5270	lysS	Lysine--tRNA ligase	3	3	1	1	2178	3	1		1499	1499	1499		11301_C1_01377				11306_EML1_01371				11310_SA3_01371
dus_1		Probable tRNA-dihydrouridine synthase	3	3	1	1	2179	3	2		1007	1007	1007		11301_C1_01378				11306_EML1_01372				11310_SA3_01372
hslO		33 kDa chaperonin	3	3	1	1	2180	3	3		887	887	887		11301_C1_01379				11306_EML1_01373				11310_SA3_01373
ftsH		ATP-dependent zinc metalloprotease FtsH	3	3	1	1	2181	3	4		2237	2237	2237		11301_C1_01380				11306_EML1_01374				11310_SA3_01374
group_5274	hpt	Hypoxanthine-guanine phosphoribosyltransferase	3	3	1	1	2182	3	5		542	542	542		11301_C1_01381				11306_EML1_01375				11310_SA3_01375
tilS		tRNA(Ile)-lysidine synthase	3	3	1	1	2183	3	6		1346	1346	1346		11301_C1_01382				11306_EML1_01376				11310_SA3_01376
yugI_2		General stress protein 13	3	3	1	1	2184	3	7		539	539	539		11301_C1_01383				11306_EML1_01377				11310_SA3_01377
ftsB		Cell division protein FtsB	3	3	1	1	2185	3	8		398	398	398		11301_C1_01384				11306_EML1_01378				11310_SA3_01378
group_5278		hypothetical protein	3	3	1	1	2186	3	9	Hypothetical protein with no hits to refseq/uniprot/clusters/cdd/tigrfams/pfam overlapping another protein with hits	146	146	146		11301_C1_01385				11306_EML1_01379				11310_SA3_01379
hslR		Heat shock protein 15	3	3	1	1	2187	3	10		287	287	287		11301_C1_01386				11306_EML1_01380				11310_SA3_01380
group_528	argS	Arginine--tRNA ligase	3	3	1	1	3322	1	12313		1691	1691	1691	11300_A1_01152						11307_R1_01196		11309_R95_01210
murJ_1		Lipid II flippase MurJ	3	3	1	1	2188	3	97		1604	1604	1604		11301_C1_01387				11306_EML1_01381				11310_SA3_01381
mfd		Transcription-repair-coupling factor	3	3	1	1	2189	3	96		3527	3527	3527		11301_C1_01388				11306_EML1_01382				11310_SA3_01382
pth		Peptidyl-tRNA hydrolase	3	3	1	1	2190	3	95		557	557	557		11301_C1_01389				11306_EML1_01383				11310_SA3_01383
group_5283		hypothetical protein	3	3	1	1	2214	3	34		1394	1394	1394		11301_C1_01391				11306_EML1_01385				11310_SA3_01385
group_5284		hypothetical protein	3	3	1	1	2213	3	33		638	638	638		11301_C1_01392				11306_EML1_01386				11310_SA3_01386
group_5285	queT	Queuosine precursor transporter QueT	3	3	1	1	2212	3	32		506	506	506		11301_C1_01393				11306_EML1_01387				11310_SA3_01387
group_5286	arcB	Ornithine carbamoyltransferase, catabolic	3	3	1	1	2211	3	31		1022	1022	1022		11301_C1_01394				11306_EML1_01388				11310_SA3_01388
argD		Acetylornithine aminotransferase	3	3	1	1	2210	3	30		1169	1169	1169		11301_C1_01395				11306_EML1_01389				11310_SA3_01389
argB		Acetylglutamate kinase	3	3	1	1	2209	3	29		746	746	746		11301_C1_01396				11306_EML1_01390				11310_SA3_01390
argJ		Arginine biosynthesis bifunctional protein ArgJ	3	3	1	1	2208	3	28		1214	1214	1214		11301_C1_01397				11306_EML1_01391				11310_SA3_01391
group_529	tsaD	tRNA N6-adenosine threonylcarbamoyltransferase	3	3	1	1	3321	1	12302		1019	1046	1037	11300_A1_01153						11307_R1_01195		11309_R95_01212
argC		N-acetyl-gamma-glutamyl-phosphate reductase	3	3	1	1	2207	3	27		1025	1025	1025		11301_C1_01398				11306_EML1_01392				11310_SA3_01392
carA_3		Carbamoyl-phosphate synthase arginine-specific small chain	3	3	1	1	2206	3	26		1067	1067	1067		11301_C1_01399				11306_EML1_01393				11310_SA3_01393
carB_3		Carbamoyl-phosphate synthase arginine-specific large chain	3	3	1	1	2205	3	25		3062	3062	3062		11301_C1_01400				11306_EML1_01394				11310_SA3_01394
ssuB_1		Aliphatic sulfonates import ATP-binding protein SsuB	3	3	1	1	2204	3	24		770	770	770		11301_C1_01401				11306_EML1_01395				11310_SA3_01395
ribX		Riboflavin transport system permease protein RibX	3	3	1	1	2203	3	23		1013	1013	1013		11301_C1_01402				11306_EML1_01396				11310_SA3_01396
ssuA		Putative aliphatic sulfonates-binding protein	3	3	1	1	2202	3	22		1052	1052	1052		11301_C1_01403				11306_EML1_01397				11310_SA3_01397
kup_1		Low affinity potassium transport system protein kup	3	3	1	1	2201	3	21		1979	1979	1979		11301_C1_01404				11306_EML1_01398				11310_SA3_01398
ndoA		Endoribonuclease EndoA	3	3	1	1	2200	3	20		392	392	392		11301_C1_01405				11306_EML1_01399				11310_SA3_01399
alr		Alanine racemase	3	3	1	1	2199	3	19		1127	1127	1127		11301_C1_01406				11306_EML1_01400				11310_SA3_01400
acpS		Holo-[acyl-carrier-protein] synthase	3	3	1	1	2198	3	18		362	362	362		11301_C1_01407				11306_EML1_01401				11310_SA3_01401
group_5300	cshA	ATP-dependent RNA helicase CshA	3	3	1	1	2197	3	17		1586	1586	1586		11301_C1_01408				11306_EML1_01402				11310_SA3_01402
murF_2		UDP-N-acetylmuramoyl-tripeptide--D-alanyl-D-alanine ligase	3	3	1	1	2196	3	16		1388	1388	1388		11301_C1_01409				11306_EML1_01403				11310_SA3_01403
group_5302		hypothetical protein	3	3	1	1	2195	3	15		779	779	779		11301_C1_01410				11306_EML1_01404				11310_SA3_01404
htpX		Protease HtpX homolog	3	3	1	1	2194	3	14		899	899	899		11301_C1_01411				11306_EML1_01405				11310_SA3_01405
group_5304		hypothetical protein	3	3	1	1	2193	3	13		560	560	560		11301_C1_01412				11306_EML1_01406				11310_SA3_01406
group_5305		hypothetical protein	3	3	1	1	2192	3	12		704	704	704		11301_C1_01413				11306_EML1_01407				11310_SA3_01407
group_5306		hypothetical protein	3	3	1	1	2191	3	11		1136	1136	1136		11301_C1_01414				11306_EML1_01408				11310_SA3_01408
group_5307	rho	Transcription termination factor Rho	3	3	1	1	2177	1	11435		1292	1292	1292		11301_C1_01416				11306_EML1_01410				11310_SA3_01410
murAB		UDP-N-acetylglucosamine 1-carboxyvinyltransferase 2	3	3	1	1	2176	1	11436		1280	1280	1280		11301_C1_01417				11306_EML1_01411				11310_SA3_01411
group_5309		hypothetical protein	3	3	1	1	2175	1	11437		194	194	194		11301_C1_01418				11306_EML1_01412				11310_SA3_01412
group_5310		hypothetical protein	3	3	1	1	2174	1	11438		728	728	728		11301_C1_01419				11306_EML1_01413				11310_SA3_01413
sdhA		L-serine dehydratase, alpha chain	3	3	1	1	2173	1	11439		902	902	902		11301_C1_01420				11306_EML1_01414				11310_SA3_01414
group_5312	sdhB	L-serine dehydratase, beta chain	3	3	1	1	2172	1	11440		653	653	653		11301_C1_01421				11306_EML1_01415				11310_SA3_01415
sdaC		Serine transporter	3	3	1	1	2171	1	11441		1280	1280	1280		11301_C1_01422				11306_EML1_01416				11310_SA3_01416
serS_2		Serine--tRNA ligase	3	3	1	1	2170	1	11442		1271	1271	1271		11301_C1_01423				11306_EML1_01417				11310_SA3_01417
rpoE		Probable DNA-directed RNA polymerase subunit delta	3	3	1	1	2166	1	11432		608	608	608		11301_C1_01425				11306_EML1_01419				11310_SA3_01419
group_5316		hypothetical protein	3	3	1	1	2163	1	11429		1352	1352	1352		11301_C1_01428				11306_EML1_01422				11310_SA3_01422
group_5317		Putative phosphatase M6_Spy0533	3	3	1	1	2162	1	11428		809	809	809		11301_C1_01429				11306_EML1_01423				11310_SA3_01423
group_5318		hypothetical protein	3	3	1	1	2161	1	11427		986	986	986		11301_C1_01430				11306_EML1_01424				11310_SA3_01424
group_5319		hypothetical protein	3	3	1	1	2160	1	11426		1022	1022	1022		11301_C1_01431				11306_EML1_01425				11310_SA3_01425
glyA		Serine hydroxymethyltransferase	3	3	1	1	11624	1	6818		1238	1244	1240	11300_A1_01183						11307_R1_01121		11309_R95_02311
group_5320		hypothetical protein	3	3	1	1	1647	1	10535		824	824	824		11301_C1_01433				11306_EML1_01427				11310_SA3_01427
glmU		Bifunctional protein GlmU	3	3	1	1	1646	1	10534		1382	1382	1382		11301_C1_01434				11306_EML1_01428				11310_SA3_01428
group_5322	purR	Pur operon repressor	3	3	1	1	1645	1	10533		836	836	836		11301_C1_01435				11306_EML1_01429				11310_SA3_01429
znuB		High-affinity zinc uptake system membrane protein ZnuB	3	3	1	1	1644	1	10532		803	803	803		11301_C1_01436				11306_EML1_01430				11310_SA3_01430
znuC		High-affinity zinc uptake system ATP-binding protein ZnuC	3	3	1	1	1643	1	10531		698	698	698		11301_C1_01437				11306_EML1_01431				11310_SA3_01431
group_5325		hypothetical protein	3	3	1	1	1642	1	10530		944	944	944		11301_C1_01438				11306_EML1_01432				11310_SA3_01432
ispE		4-diphosphocytidyl-2-C-methyl-D-erythritol kinase	3	3	1	1	1641	1	10529		866	866	866		11301_C1_01439				11306_EML1_01433				11310_SA3_01433
group_5327		hypothetical protein	3	3	1	1	1640	1	10528		251	251	251		11301_C1_01440				11306_EML1_01434				11310_SA3_01434
rsmA		Ribosomal RNA small subunit methyltransferase A	3	3	1	1	1639	1	10527		887	887	887		11301_C1_01441				11306_EML1_01435				11310_SA3_01435
rnmV		Ribonuclease M5	3	3	1	1	1638	1	10526		563	563	563		11301_C1_01442				11306_EML1_01436				11310_SA3_01436
prfA		Peptide chain release factor 1	3	3	1	1	3664	1	6821		1073	1073	1073	11300_A1_01186						11307_R1_01118		11309_R95_02314
dtd3		D-aminoacyl-tRNA deacylase	3	3	1	1	1637	1	10525		776	776	776		11301_C1_01443				11306_EML1_01437				11310_SA3_01437
group_5331		hypothetical protein	3	3	1	1	1636	1	10524		488	488	488		11301_C1_01444				11306_EML1_01438				11310_SA3_01438
group_5332		hypothetical protein	3	3	1	1	1635	1	10523		890	890	890		11301_C1_01445				11306_EML1_01439				11310_SA3_01439
ydhC		Inner membrane transport protein YdhC	3	3	1	1	1634	1	10522		1184	1184	1184		11301_C1_01446				11306_EML1_01440				11310_SA3_01440
group_5334		hypothetical protein	3	3	1	1	1633	1	10521		374	374	374		11301_C1_01447				11306_EML1_01441				11310_SA3_01441
group_5335	metG	Methionine--tRNA ligase	3	3	1	1	1631	1	10519		2051	2051	2051		11301_C1_01448				11306_EML1_01443				11310_SA3_01443
group_5336		hypothetical protein	3	3	1	1	1629	1	10517		842	842	842		11301_C1_01450				11306_EML1_01445				11310_SA3_01445
cobB		NAD-dependent protein deacetylase	3	3	1	1	1628	1	10516		704	704	704		11301_C1_01451				11306_EML1_01446				11310_SA3_01446
group_5338		hypothetical protein	3	3	1	1	1627	1	10515		959	959	959		11301_C1_01452				11306_EML1_01447				11310_SA3_01447
mvaA		3-hydroxy-3-methylglutaryl-coenzyme A reductase	3	3	1	1	1626	1	10514		1274	1274	1274		11301_C1_01453				11306_EML1_01448				11310_SA3_01448
group_534	tdk	Thymidine kinase	3	3	1	1	3666	1	6822		584	593	587	11300_A1_01187						11307_R1_01117		11309_R95_02315
gppA_2		Guanosine-5'-triphosphate,3'-diphosphate pyrophosphatase	3	3	1	1	1625	1	10513		917	917	917		11301_C1_01454				11306_EML1_01449				11310_SA3_01449
dus_2		Probable tRNA-dihydrouridine synthase	3	3	1	1	1624	1	10512		1073	1073	1073		11301_C1_01455				11306_EML1_01450				11310_SA3_01450
glvR_2		HTH-type transcriptional regulator GlvR	3	3	1	1	1623	1	10511		746	746	746		11301_C1_01456				11306_EML1_01451				11310_SA3_01451
bglK_1		Beta-glucoside kinase	3	3	1	1	1622	1	10510		896	896	896		11301_C1_01457				11306_EML1_01452				11310_SA3_01452
group_5344	bglA_1	Aryl-phospho-beta-D-glucosidase BglA	3	3	1	1	1621	1	10509		1436	1436	1436		11301_C1_01458				11306_EML1_01453				11310_SA3_01453
chbC_3		PTS system N,N'-diacetylchitobiose-specific EIIC component	3	3	1	1	1620	1	10508		1358	1358	1358		11301_C1_01459				11306_EML1_01454				11310_SA3_01454
group_5346		hypothetical protein	3	3	1	1	1619	1	10507		422	422	422		11301_C1_01460				11306_EML1_01455				11310_SA3_01455
group_5347		hypothetical protein	3	3	1	1	1618	1	10506		188	188	188		11301_C1_01461				11306_EML1_01456				11310_SA3_01456
gmuC_2		PTS system oligo-beta-mannoside-specific EIIC component	3	3	1	1	1617	1	10505		1361	1361	1361		11301_C1_01462				11306_EML1_01457				11310_SA3_01457
yydK_1		Uncharacterized HTH-type transcriptional regulator YydK	3	3	1	1	1616	1	10504		710	710	710		11301_C1_01463				11306_EML1_01458				11310_SA3_01458
trpS2		Tryptophan--tRNA ligase 2	3	3	1	1	1615	1	10503		1016	1016	1016		11301_C1_01464				11306_EML1_01459				11310_SA3_01459
group_5351		2-oxoglutaramate amidase	3	3	1	1	1614	1	10502		776	776	776		11301_C1_01465				11306_EML1_01460				11310_SA3_01460
group_5352	helD_2	DNA helicase IV	3	3	1	1	1613	1	10501		2309	2309	2309		11301_C1_01466				11306_EML1_01461				11310_SA3_01461
group_5353		hypothetical protein	3	3	1	1	1611	1	10499		686	686	686		11301_C1_01468				11306_EML1_01463				11310_SA3_01463
group_5354		hypothetical protein	3	3	1	1	1610	1	10498		680	680	680		11301_C1_01469				11306_EML1_01464				11310_SA3_01464
group_5355		hypothetical protein	3	3	1	1	1609	1	10497		668	668	668		11301_C1_01470				11306_EML1_01465				11310_SA3_01465
group_5356		hypothetical protein	3	3	1	1	1608	1	10496		689	689	689		11301_C1_01471				11306_EML1_01466				11310_SA3_01466
lcnD		Lactococcin A secretion protein LcnD	3	3	1	1	1607	1	10495		1376	1376	1376		11301_C1_01472				11306_EML1_01467				11310_SA3_01467
lagD		Lactococcin-G-processing and transport ATP-binding protein LagD	3	3	1	1	1606	1	10494		2150	2150	2150		11301_C1_01473				11306_EML1_01468				11310_SA3_01468
group_5359		hypothetical protein	3	3	1	1	1605	1	10493		170	170	170		11301_C1_01474				11306_EML1_01469				11310_SA3_01469
group_5360		hypothetical protein	3	3	1	1	1604	1	10492		170	170	170		11301_C1_01475				11306_EML1_01470				11310_SA3_01470
gph_2		Phosphoglycolate phosphatase	3	3	1	1	3910	1	6143		668	668	668		11301_C1_01477				11306_EML1_01472				11310_SA3_01472
group_5362		hypothetical protein	3	3	1	1	3911	1	6144		1679	1679	1679		11301_C1_01478				11306_EML1_01473				11310_SA3_01473
group_5363		hypothetical protein	3	3	1	1	3912	1	6145		632	632	632		11301_C1_01479				11306_EML1_01474				11310_SA3_01474
group_5364		hypothetical protein	3	3	1	1	3913	1	6146		389	389	389		11301_C1_01480				11306_EML1_01475				11310_SA3_01475
spxA_3		Regulatory protein Spx	3	3	1	1	3914	1	6147		401	401	401		11301_C1_01481				11306_EML1_01476				11310_SA3_01476
nudC		NADH pyrophosphatase	3	3	1	1	3915	1	6148		605	605	605		11301_C1_01482				11306_EML1_01477				11310_SA3_01477
group_5367	glcR_2	HTH-type transcriptional repressor GlcR	3	3	1	1	3916	1	6149		752	752	752		11301_C1_01483				11306_EML1_01478				11310_SA3_01478
cdr		Coenzyme A disulfide reductase	3	3	1	1	3917	1	6150		1691	1691	1691		11301_C1_01484				11306_EML1_01479				11310_SA3_01479
dapE_1		Probable succinyl-diaminopimelate desuccinylase	3	3	1	1	3918	1	6151		1145	1145	1145		11301_C1_01485				11306_EML1_01480				11310_SA3_01480
group_5370		hypothetical protein	3	3	1	1	3919	1	6152		449	449	449		11301_C1_01486				11306_EML1_01481				11310_SA3_01481
hsrA		Probable transport protein HsrA	3	3	1	1	3920	1	6153		1394	1394	1394		11301_C1_01487				11306_EML1_01482				11310_SA3_01482
group_5372		Calcium-transporting ATPase 1	3	3	1	1	3922	1	6129		2276	2276	2276		11301_C1_01489				11306_EML1_01484				11310_SA3_01484
group_5373		2-haloacrylate reductase	3	3	1	1	3923	1	6128		974	974	974		11301_C1_01490				11306_EML1_01485				11310_SA3_01485
group_5374		hypothetical protein	3	3	1	1	3924	1	6127		1100	1100	1100		11301_C1_01491				11306_EML1_01486				11310_SA3_01486
group_5375		hypothetical protein	3	3	1	1	3925	1	6126		1145	1145	1145		11301_C1_01492				11306_EML1_01487				11310_SA3_01487
mprA_1		Transcriptional repressor MprA	3	3	1	1	3926	1	6125		533	533	533		11301_C1_01493				11306_EML1_01488				11310_SA3_01488
group_5377		hypothetical protein	3	3	1	1	3927	1	6124		368	368	368		11301_C1_01494				11306_EML1_01489				11310_SA3_01489
group_5378		hypothetical protein	3	3	1	1	3930	1	6111		506	506	506		11301_C1_01496				11306_EML1_01491				11310_SA3_01491
group_5379	drrA_2	Daunorubicin/doxorubicin resistance ATP-binding protein DrrA	3	3	1	1	3931	1	6110		941	941	941		11301_C1_01497				11306_EML1_01492				11310_SA3_01492
drrB		Daunorubicin/doxorubicin resistance ABC transporter permease protein DrrB	3	3	1	1	3932	1	6109		770	770	770		11301_C1_01498				11306_EML1_01493				11310_SA3_01493
group_5381		hypothetical protein	3	3	1	1	3933	1	6108		1205	1205	1205		11301_C1_01499				11306_EML1_01494				11310_SA3_01494
trmK		tRNA (adenine(22)-N(1))-methyltransferase	3	3	1	1	3934	1	6107		707	707	707		11301_C1_01500				11306_EML1_01495				11310_SA3_01495
[truncated: 13,904 more rows]
